# Supplementary material for: Environmental exposure to BDE47 is associated with increased diabetes prevalence: Evidence from community-based case-control studies and an animal experiment
Source: Sci Rep. 2016 Jun 13;6:27854. doi: 10.1038/srep27854 (PMC4904204; doi:10.1038/srep27854)
Supplement: Supplementary Table S1 [file srep27854-s2.xls]

## Sheet: Dif_Gene
Probesete	Symbol/AccID	Description	log FC	P Value	BDE47_Signal-1	BDE47_Signal-2	BDE47_Signal-3	CONTROL_Signal-1	CONTROL_Signal-2	CONTROL_Signal-3
1379543_at			3.42581	0.000259796	54.2	13.6	19.7	2	3.9	1.5
1368007_at	Dmbt1	deleted in malignant brain tumors 1	3.41552	3.79864e-06	357.3	532.7	414.5	63.6	38.1	26.8
1387011_at	Lcn2	lipocalin 2	3.3132	7.84701e-05	193.9	178.8	189.4	23.5	8.2	34.7
1370924_at	Tcrb	T-cell receptor beta chain	3.1779	0.000636763	49.9	40.4	82.6	7.4	4.4	6.9
1393498_at			2.69467	0.0159176	13.4	0.9	1.8	1	0.2	0.4
1374794_at	Kif15	kinesin family member 15	2.69111	0.000728315	17.3	29	22.7	8.1	2.9	1.8
1382227_at	Agpat3	1-acylglycerol-3-phosphate O-acyltransferase 3	2.68575	0.000199138	75.3	138.5	98.7	27.1	12.4	11.5
1391289_at			2.58851	0.000319348	54.4	44.3	33.9	9.5	3.8	10.4
1369016_at	Cdon	Cdon homolog (mouse)	2.58066	0.00036944	73.4	34.7	59.2	12.9	9.1	6
1393783_at	LOC100364190	mKIAA0868 protein-like	2.52983	0.00303617	41.6	85.9	35.7	18.7	7.7	4.6
1395920_at	Tmem106b	transmembrane protein 106B	2.5236	0.00173574	172.8	138.3	141.7	15.2	18	65.1
1390184_at			2.52301	0.000168585	33.2	59.2	33.9	8	5.1	8.6
1370816_at	Nr1d1	nuclear receptor subfamily 1, group D, member 1	2.51075	1.07356e-05	389.8	379.8	292.8	69.1	60.3	56.2
1397486_x_at			2.46607	0.00677304	500.6	472.1	215.9	85.8	22.2	158.8
1391720_at			2.4444	0.00450687	64.1	28.6	36.1	6.1	5.8	11.6
1369401_at	Slco1a6	solute carrier organic anion transporter family, member 1a6	2.44261	0.00150069	50.8	28.3	20.5	5.1	3.3	10.9
1387671_at	Sctr	secretin receptor	2.43347	0.0035331	26.1	39	25.6	12.3	5.6	2.4
1370297_at	Plk1	polo-like kinase 1	2.42989	0.00617388	164.8	67.3	55	14.3	14.2	19.2
1373436_at	RGD1306739	similar to RIKEN cDNA 1700040L02	2.42756	3.94832e-05	33.8	32.4	23	4.3	6.6	5.7
1388962_at	Pcgf2	polycomb group ring finger 2	2.42706	0.0200219	45.2	79.7	12.5	22.6	6.1	2.1
1390546_at			2.40603	0.00290232	151.2	174.6	174.1	65.6	13.8	34.1
1382257_at	Umps	uridine monophosphate synthetase	2.40543	0.0102281	54	42.4	38.1	15.1	3.5	11.1
1395232_at	Dcaf6	DDB1 and CUL4 associated factor 6	2.40045	0.0101905	56.5	168.2	76.4	62.4	6.7	11.8
1385473_x_at	Tomm40b	translocase of outer mitochondrial membrane 40 homolog B (yeast)	2.38295	0.00647749	45.9	49.1	25.1	8.6	10.3	4.5
1378058_at			2.37304	0.000252764	29.3	35.7	28.3	7.8	6.5	4.2
1381997_at	Adipoq	adiponectin, C1Q and collagen domain containing	2.36394	0.0133802	57	11.2	35.4	11.8	5.2	2.7
1371277_at	Cdx1	caudal type homeo box 1	2.36241	0.00366479	38.5	20.1	60.3	12.3	6.2	4.5
1395290_at			2.35723	0.028813	30	19.3	19.3	1.5	21.3	2.6
1385750_at	Mrpl52	mitochondrial ribosomal protein L52	2.34699	0.00147094	49.5	55.3	50.3	13.6	12.4	6.2
1391227_at			2.33341	0.0152427	58.2	144.5	70.1	46.6	18.3	5.4
1386005_at	Tbkbp1	TBK1 binding protein 1	2.33314	0.0179834	18	40.6	16.8	2.8	2.3	14.9
1381534_at			2.32451	0.00876198	25.6	26.6	37.5	11.8	8.2	2.1
1382592_at	Ccdc99	coiled-coil domain containing 99	2.31531	0.00117371	38.3	55	40.8	13.9	8.5	5.9
1383000_at			2.29987	0.00364122	26.8	40	48.2	4.6	5.6	16.8
1384304_at			2.29869	0.0141322	62.4	39.2	33	28.5	8.2	2.9
1367953_at	Tyro3	TYRO3 protein tyrosine kinase	2.27725	0.00115814	60.4	49	40.4	7.7	6.4	21.3
1398586_at			2.27575	0.0111555	13.2	25.7	6.2	2.1	6.3	1.4
1380114_at			2.25999	0.00269435	164.3	46.4	70.4	15.3	12	26.6
1395125_at	RGD1309095	similar to hypothetical protein BC015148	2.25014	0.00719371	7.5	22.4	10.3	4.1	2.8	1.4
1375775_at	Odf3b	outer dense fiber of sperm tails 3B	2.25009	6.19713e-05	60.6	41	43.8	7.8	13.5	9.6
1372855_at	Brd4	bromodomain containing 4	2.23878	0.000446815	59.7	69.3	119.7	20.3	16	14.5
1387895_s_at	Cdc20	cell division cycle 20 homolog (S. cerevisiae)	2.23535	0.00717279	24.4	26.9	13.5	12.3	1.5	4.6
1392021_at			2.23359	0.012806	56.8	33.5	33.6	11.3	11.1	4.9
1380799_at	Grem2	gremlin 2	2.22317	0.0468569	10.4	20.2	5.8	6.3	1.9	1
1372856_at	LOC363331	similar to plasma membrane associated protein, S3-12	2.22027	0.0101009	133.8	86.9	79.9	17.2	24.6	21.7
1387477_at	Kcnk12	potassium channel, subfamily K, member 12	2.21385	0.0163845	138.2	57.5	34.3	15	5.2	35
1375316_at	Tspan13	tetraspanin 13	2.21153	0.00293446	128.3	70.5	88	40.2	9.4	21.2
1378336_at			2.21032	0.0230277	67	13.9	93.8	13	11.3	6
1383561_at			2.2045	0.0197308	35.8	75.5	49.1	36.8	12.7	2.9
1392079_at	Akap7	A kinase (PRKA) anchor protein 7	2.20154	0.00372905	53.2	38	25.8	7.6	8.2	8.6
1384635_at	Zfp251	zinc finger protein 251	2.20124	0.00764406	89.4	46.3	40.1	35.6	10.2	4.7
1373994_at	Aplf	aprataxin and PNKP like factor	2.20067	0.016324	63.6	61.9	22.3	15.8	2.6	22
1387556_at	Cntn6	contactin 6	2.19892	0.0416123	71.9	8.2	64.7	16.7	11.8	2
1398136_at	RGD1562218	similar to RIKEN cDNA 0610039J04	2.19422	0.0175015	51.7	29	52.8	13.8	13.3	4.5
1379639_at	She	Src homology 2 domain containing E	2.19256	0.00854995	90	81.6	107	36.8	13.8	16.2
1383122_at	Prkag2	protein kinase, AMP-activated, gamma 2 non-catalytic subunit	2.18505	0.00190761	60.5	96.8	37.8	26.8	12.2	7.2
1385496_at	Ccdc127	coiled-coil domain containing 127	2.18463	0.0213954	12.9	64.8	20	8.2	3.1	7
1390578_at	Brsk2	BR serine/threonine kinase 2	2.18371	0.000753462	65.4	28.4	33.6	8.1	10.4	7.9
1379265_at			2.17948	0.00026649	119.2	77.5	113.5	28.6	27.2	14.5
1370858_at	Psbpc1	prostatic steroid binding protein C1	2.16867	0.0388376	22.8	31.4	21.8	10.6	13.5	1.2
1389811_at	Rasgef1c	RasGEF domain family, member 1C	2.16789	0.000167731	73.6	99.3	53.4	22.8	14.4	13.1
1380007_at			2.16265	0.00881094	45.3	34.7	21.5	16.3	5.5	4.2
1368987_at			2.16177	0.00730626	54.7	63.9	21.6	11.2	11.4	6.6
1376549_at			2.16006	0.000824891	78.3	31.7	33.1	8.6	12.3	8.7
1385501_at			2.15672	0.0113926	94.1	48.8	112.2	25.4	11	20.8
1389740_at			2.14772	0.00985657	120.1	90.1	94.4	18.8	11.5	54.3
1389562_at			2.14681	0.000958247	124.3	85.9	49.7	20.8	13.6	21.6
1376517_at	Tlx2	T-cell leukemia homeobox 2	2.14236	0.016851	23.6	36.5	45.4	13	7.6	4.6
1370423_at	Gna15	guanine nucleotide binding protein, alpha 15	2.14017	0.0124608	102.5	18.4	52.9	19.3	7.1	8.5
1391696_at			2.13961	0.0360732	93.6	21.1	23.6	7.6	12.8	5.6
1390593_at	Zfp653	zinc finger protein 653	2.13571	0.00532243	53	33.4	44.5	15.6	11.9	5
1381000_at	Pigq	phosphatidylinositol glycan anchor biosynthesis, class Q	2.12108	0.000151824	125.5	110.5	114.9	30.6	25.2	25.1
1378538_at			2.10875	0.00106267	34.7	53	50.9	18.3	8.5	7.5
1369707_at	Myo9a	myosin IXA	2.1085	0.00245208	56.7	20.1	37.2	12.8	7	5.9
1393473_at	RGD1563866	RGD1563866	2.10214	0.00494531	10.1	36.4	21.7	2.8	6	6
1372771_at			2.092	0.0174768	60.1	54	48.1	39.1	5.6	9.2
1371369_at	Col6a2	collagen, type VI, alpha 2	2.09187	0.00351226	202.8	202.5	131.4	60.4	15.5	74.4
1397532_at	RGD1560544	similar to chromosome 11 open reading frame2	2.08356	0.00481725	10.8	58.4	26.7	9.7	5.7	4
1368864_at	Synpr	synaptoporin	2.07564	0.00766783	34.5	16.9	15.2	5.1	8	2.9
1388275_at	Tcrb	T-cell receptor beta chain	2.06173	0.00108654	84.2	44.1	43.2	16.2	12.6	10.8
1374249_at	RGD1304580	similar to Hypothetical protein MGC38513	2.06168	0.00136653	67.6	78.7	57.8	19	26.8	8.3
1384888_at	Socs7	suppressor of cytokine signaling 7	2.05735	0.00371366	62.8	67.1	49.4	28.8	17.9	5.6
1369772_at	Slc6a9	solute carrier family 6 (neurotransmitter transporter, glycine), member 9	2.05574	0.000551572	178.6	271.7	118.6	50	31.1	51.5
1374228_at	Trim47	tripartite motif-containing 47	2.05523	0.00557819	61.7	84.8	42.6	33.1	7	13.4
1377974_at			2.05065	0.00091373	16.7	16.5	14.6	2.6	3.4	6.4
1398274_at	Spata2	spermatogenesis associated 2	2.05061	0.00658223	111.7	31.9	45.1	17.5	10.5	12.3
1379554_at	Ppp2r5e	protein phosphatase 2, regulatory subunit B', epsilon isoform	2.04716	0.000975534	48.8	48.3	74.2	20.3	11.3	10.8
1398510_at			2.04702	0.0112929	94.1	53.6	42.2	15.4	6.8	28.8
1398591_at	Ccrl2	chemokine (C-C motif) receptor-like 2	2.04608	0.0113373	102.4	39.5	27.5	28	12	4.7
1370077_at	Ins2	insulin 2	2.02756	0.0221278	64.2	64.8	36.6	47.8	9.4	5
1392360_at			2.02128	0.0107795	19.8	29.6	20.6	18.8	4	2.4
1376948_at	Zfp646	zinc finger protein 646	2.01126	0.00257714	34.4	10.1	34.3	7.8	4.4	5.3
1392408_at			2.01105	0.00445234	23.9	11.9	11.7	6.1	4.9	1.7
1393573_at	Pde6b	phosphodiesterase 6B, cGMP-specific, rod, beta	2.00938	0.0017602	27.5	35.3	46	12.1	8.7	6.5
1391573_at	Tnfrsf21	tumor necrosis factor receptor superfamily, member 21	2.00869	0.00438718	70	80.1	41.4	23.3	16.8	9.1
1393474_at	Sult2b1	sulfotransferase family, cytosolic, 2B, member 1	2.00711	0.0148158	112.6	25.3	90.1	17.7	12.2	18.3
1389465_at			2.00343	0.0132745	295	385.9	262.1	64.1	28.6	252.5
1379407_at	Imp4	IMP4, U3 small nucleolar ribonucleoprotein, homolog (yeast)	2.00214	0.00644518	12.9	65.7	45.7	11.9	8.3	6.1
1395144_at	Ajap1	adherens junction associated protein 1	2.00104	0.00897735	24.4	36.5	6.9	6.7	5.5	2.6
1393012_at	Sfi1	Sfi1 homolog, spindle assembly associated (yeast)	1.99963	0.00902058	57.4	73.2	58.2	19.2	5.2	38.3
1392348_at			1.99536	0.00606736	48.7	67.6	48.5	21.6	23.8	4.9
1390214_a_at	Ciz1	CDKN1A interacting zinc finger protein 1	1.99103	0.0104297	102.3	147.5	84	43.1	8.8	53.2
1397727_at			1.98739	0.00288844	18.7	35.3	39.1	9.2	7.5	6
1387211_at	Barhl1	BarH-like homeobox 1	1.98232	0.0250614	39.8	43.3	25.4	21.6	7.3	4.5
1379117_at			1.97423	0.028664	8.6	14.3	38.5	7.9	7.6	1.3
1374520_at	Alpk2	alpha-kinase 2	1.97001	0.00124148	44.6	57.1	66.3	9.9	11.3	25.1
1384015_at	Clasp1	cytoplasmic linker associated protein 1	1.96889	0.00532284	64.6	54.4	41.4	9.2	8.7	30.3
1373656_at	Ppp1r3d	protein phosphatase 1, regulatory subunit 3D	1.96767	0.0417463	68.8	79.6	62.4	33.8	51.2	3.3
1395910_at	Dot1l	DOT1-like, histone H3 methyltransferase (S. cerevisiae)	1.95837	0.00181324	40.8	51.4	16.6	6.5	12.5	7.3
1381434_s_at	LOC302022	similar to nidogen 2 protein	1.9511	0.00531107	63.2	48.2	27.3	12.9	18.9	5.9
1379129_at	LOC502371	similar to 40S ribosomal protein S21	1.94954	0.000181665	62.2	49.6	47.5	16.7	14.1	10.8
1375493_at			1.94495	0.0367485	15.4	24.1	10.8	7.3	3.7	2.6
1381663_at	Itgb2	integrin, beta 2	1.94023	0.0284134	84.9	75.1	69.1	86.7	8.1	11.1
1390112_at	Efemp1	EGF-containing fibulin-like extracellular matrix protein 1	1.93507	0.00925143	5.8	35.6	20.4	5.4	4.5	3.1
1385190_at			1.93109	0.00602716	20.8	9.9	19.7	3.5	5.5	3.8
1395090_at	LOC100361323	astrotactin 2-like	1.92574	0.00682581	76.3	49	53.9	14.4	7.9	32.3
1376993_at			1.92337	0.0177298	34.3	30.1	20.7	4.9	7.4	10.8
1398150_at	Dhrs4	dehydrogenase/reductase (SDR family) member 4	1.92175	0.0102987	52.6	43.5	50.7	8.1	22.7	11.6
1389863_at	Kif1b	kinesin family member 1B	1.91981	0.0236036	50	14.7	32.9	20	3.6	6.2
1382076_at	Slc37a1	solute carrier family 37 (glycerol-3-phosphate transporter), member 1	1.91852	0.00064581	46.2	20.2	21.6	8	5.3	8.8
1392067_at	RGD1564387	similar to RIKEN cDNA C030014K22 gene	1.91303	0.0281955	60.5	32.7	23.3	26.2	12.2	2.7
1381123_at	Rtdr1	rhabdoid tumor deletion region gene 1	1.9106	0.00574985	99.4	90.8	99	42.5	13.1	30.2
1390718_at			1.90627	0.0398052	21.8	4.9	20.1	5.6	5.2	1.4
1394734_at	Acbd3	acyl-CoA binding domain containing 3	1.90623	0.0166893	25	24.8	33.6	16.1	11.7	2.1
1397381_at			1.90554	0.0463893	72.7	6.5	36.4	7.7	7.2	5.9
1393415_at	Ednra	endothelin receptor type A	1.905	0.00184013	124	66.7	49.3	12.6	30.2	20.4
1387849_at	Epn2	epsin 2	1.90225	0.0094816	70	38.2	64.9	11.7	10	28.4
1373482_at	Traf3	Tnf receptor-associated factor 3	1.8979	0.00235507	131.3	111.1	104.5	40.2	15.2	48.2
1392817_at			1.89646	0.0125973	32.9	74.2	67.2	38.2	11.4	7.3
1373856_at	RGD1305627	hypothetical LOC314467	1.89418	0.0145133	34.7	51.5	29.5	14.3	9.7	7.4
1381943_at	Chic2	cysteine-rich hydrophobic domain 2	1.89064	0.0122448	161.6	100	54.6	34.2	14.5	34.9
1392094_at			1.89063	0.00338575	36.7	59.4	28.4	12	8.8	11.5
1381443_at	Hapln4	hyaluronan and proteoglycan link protein 4	1.8811	0.00336317	88.7	95.4	49.4	23.2	10.3	35
1369556_at	Ltb4r2	leukotriene B4 receptor 2	1.88053	0.000470349	10.5	8.4	7.1	2.8	2.8	1.6
1392728_at	Usp29	ubiquitin specific peptidase 29	1.87757	0.00251668	29.7	85.4	54.3	20.7	14.9	9
1380969_at			1.87676	0.0231687	7.8	19	11.5	4.6	6.8	1.1
1396915_at	Insm2	insulinoma-associated 2	1.86194	0.00443963	52.3	25.2	57	10.6	23.8	6.2
1368954_at	Pld2	phospholipase D2	1.85597	0.0011887	82.5	68.2	56.4	16	23.1	18.1
1373648_at	LOC681849	similar to Protein C6orf142 homolog	1.85326	0.00103362	42	35.4	21.4	9.4	9.2	7.8
1384855_at	RGD1562658	similar to RIKEN cDNA 1700009P17	1.85275	0.000968036	332	266.3	137.7	85.8	58.7	51.3
1387941_s_at	Pla2g6	phospholipase A2, group VI (cytosolic, calcium-independent)	1.85268	0.0113495	25.3	96.9	18.2	15.1	9.8	6.4
1377913_at			1.85013	0.00529501	16.4	24.2	18.3	4.5	8.4	4.1
1387467_at	Kcnj10	potassium inwardly-rectifying channel, subfamily J, member 10	1.8486	0.0186925	21.4	34.4	12.6	14.6	3.4	4
1391384_at	Tnf	tumor necrosis factor	1.84784	0.0386774	42.2	41.8	31.3	4.4	47.2	5.7
1393302_at			1.84651	0.0195189	151	241.5	100.4	37.6	28.6	73.2
1378467_at			1.84643	0.0354639	67.8	54.5	26.7	11.8	3.9	46.1
1393375_at			1.84397	0.00368298	32.4	51.9	28.7	18.1	11.3	5.1
1390590_at	Pofut2	protein O-fucosyltransferase 2	1.83382	0.012269	35.5	43.3	25.6	6.4	4.9	27.7
1396395_at			1.82993	0.0395875	65.5	14	24.5	8.4	18.6	3.2
1380415_at	Alg2	asparagine-linked glycosylation 2, alpha-1,3-mannosyltransferase homolog (S. cerevisiae)	1.82648	0.0225389	73.2	62.2	84.6	20	60.8	7.1
1369044_a_at	Pde4b	phosphodiesterase 4B, cAMP specific	1.82593	0.00724067	55.2	42.2	74.2	14.1	29.9	9.2
1385109_at	Taf1d	TATA box binding protein (Tbp)-associated factor, RNA polymerase I, D	1.82196	0.0277644	45.4	67.6	43.9	53.5	7.4	7.7
1386596_at	Spdya	speedy homolog A (Xenopus laevis)	1.82098	0.0123195	88.4	36.4	45.1	14.9	6.1	36.2
1380858_at			1.81922	0.0343939	23.4	28.1	8.4	6.3	3.5	5.7
1369024_at	Rabep2	rabaptin, RAB GTPase binding effector protein 2	1.81916	0.0245403	47.5	71.8	15.8	8.3	7.5	19.7
1397105_at	Sin3a	SIN3 homolog A, transcription regulator (yeast)	1.81234	0.0260703	36.8	31.8	38	23.5	2.6	16.8
1381806_at	Ptgs1	prostaglandin-endoperoxide synthase 1	1.81035	0.0205567	91	67.6	15.7	17.5	12.3	10.4
1369830_at	Prkch	protein kinase C, eta	1.80846	0.0350253	11	13.4	16.2	2.7	9.8	2.1
1382808_at			1.80624	0.0189641	23.6	15.3	10.3	4.4	1.9	10.4
1379193_at			1.80372	0.0259825	79.6	85.9	21.4	19.9	14.4	12
1378385_at			1.80148	0.00931061	10.6	8.5	40.1	5.5	3.3	4.7
1372995_at	Prkd2	protein kinase D2	1.79993	0.00619563	124.8	91.2	74.2	39.7	11.4	44.2
1369131_at	Slc18a2	solute carrier family 18 (vesicular monoamine), member 2	1.79408	0.0312842	87.3	73.3	53	52.3	16.9	9.2
1382292_at	Tor1b	torsin family 1, member B	1.79379	0.0172099	19.7	32.7	49.5	15	10	5.1
1367880_at	Lamb2	laminin, beta 2	1.78991	0.0191959	33.3	54.9	72	41.8	6.8	11.2
1395021_at			1.78925	0.04905	35.5	4.8	8.9	5.3	6.3	1.1
1372001_at	Fam96b	family with sequence similarity 96, member B	1.78862	0.0449722	101.4	167	136.5	77.4	8.5	85.2
1389671_at	Trpc2	transient receptor potential cation channel, subfamily C, member 2	1.78756	0.00101983	42.1	35.9	33.2	13.6	6.1	14.7
1387356_at	Wfs1	Wolfram syndrome 1 homolog (human)	1.78631	0.00095145	54.2	85.5	38.2	13.8	20.7	15.1
1371286_at	Plaur	plasminogen activator, urokinase receptor	1.78303	0.00843914	9	27.4	27.2	11	3.4	4.4
1371121_at	Sert1	Sertoli cell protein 1	1.78213	0.0162051	27.4	26.7	25.1	5	15.3	5.9
1378950_at			1.77999	0.0400519	168.5	58.4	98.7	114.1	14.2	14.8
1396670_at			1.77849	0.0152758	15.4	39.3	45.7	13.4	7.1	7.2
1370752_a_at	Tp53	tumor protein p53	1.77413	0.0265479	89.7	18.7	87.8	19	11.6	16.7
1375670_at	Ralgapa1	Ral GTPase activating protein, alpha subunit 1 (catalytic)	1.77254	0.0247288	90.7	108.9	64.3	18.2	25	35
1375533_at	Vgll4	vestigial like 4 (Drosophila)	1.77201	0.00537352	85.4	89.7	73.7	24.7	18.1	31.7
1389529_at	Fam168a	family with sequence similarity 168, member A	1.76388	0.00385385	147	147.9	76.1	57	17.9	41.4
1395079_at			1.75742	0.0144202	40.8	72.5	37	29.5	15	6.4
1382636_at			1.75507	0.00532543	85.2	30.7	27.7	14.9	10.9	11.6
1373410_at	Mef2c	myocyte enhancer factor 2C	1.7549	0.0242008	22.9	17.2	23.5	3.8	4.8	13.2
1391942_at			1.75333	0.0493135	36	3.8	16.2	5.1	6.3	1.8
1396397_at			1.75099	0.016356	3.3	1.3	2.4	0.3	0.9	1
1374450_at	Ino80b	INO80 complex subunit B	1.74622	0.027009	146.9	158.7	116.3	114.7	12.3	50.9
1374594_at	LOC363060	similar to RIKEN cDNA 1600029D21	1.74487	0.0126548	50.8	63.6	41.1	15.7	23.4	9.6
1369195_at	Fabp2	fatty acid binding protein 2, intestinal	1.74163	0.00378002	70.3	53.3	37.9	16.3	11.2	20.8
1380378_at	Tmem51	transmembrane protein 51	1.73744	0.0139614	206.9	48.5	92.5	31.6	27.8	28.5
1386289_at			1.73424	0.011639	26.4	40.3	15.2	6.9	17.2	3.7
1393892_at	RGD1306625	LOC360508	1.73312	0.0124509	60.7	30.1	46.9	16.9	23	6
1378389_at	Nfatc1	nuclear factor of activated T-cells, cytoplasmic, calcineurin-dependent 1	1.73279	0.000965485	114	108.4	96.1	33.9	20.3	47
1393129_at	P4ha3	prolyl 4-hydroxylase, alpha polypeptide III	1.72712	0.0128659	34	12.7	52.7	13.4	10.4	4.5
1368689_at	Gjb5	gap junction protein, beta 5	1.72367	0.00923561	31.7	63.2	41	14.1	10.5	15.4
1377748_at	LOC314600	similar to zinc finger protein 422, related sequence 1	1.72305	0.00901069	83.4	58.4	42.5	21.8	29	9.1
1390582_s_at	Nradd	neurotrophin receptor associated death domain	1.72181	0.00108482	79.2	52.3	46.7	18.4	15.1	19.4
1380213_at	Mbnl1	muscleblind-like 1 (Drosophila)	1.72037	0.0171399	31.5	6.1	28.4	4.7	5.5	5.9
1377392_at			1.71836	0.00572273	109.7	91.5	86	25.2	32.7	29.4
1392261_at	RGD1311080	similar to RIKEN cDNA A930038C07	1.71719	0.0424698	103.3	18.9	25.3	20.4	13.1	5.2
1379042_at			1.71613	0.00738993	28.5	11.5	23	9.6	4.1	5.4
1370398_at	Spata7	spermatogenesis associated 7	1.71053	0.00825981	62.9	94.1	31.2	9.6	20.1	27.3
1369104_at	Prkaa1	protein kinase, AMP-activated, alpha 1 catalytic subunit	1.7096	0.0158204	47.3	15.4	15.3	4.8	15.8	4.2
1373349_at	LOC683313	similar to keratin complex 2, basic, gene 6a	1.70055	0.028476	73.9	30.4	27.5	34	6.3	8.4
1396969_at			1.69946	0.0100567	39	26.3	35.5	22.4	6.5	7.3
1368052_at	Tspan8	tetraspanin 8	1.6982	0.00158957	79	122.9	76.6	40.2	18.8	28.8
1376216_at	Sphk2	sphingosine kinase 2	1.69485	0.00292134	60.2	64.6	29	15.6	13.4	15.9
1392687_at	Pigq	phosphatidylinositol glycan anchor biosynthesis, class Q	1.69413	0.0133577	25.3	26	66	14.2	9.4	9.6
1392052_at			1.69401	0.00524526	64.3	94.7	54.1	25.8	24.8	15.2
1383044_at			1.69323	0.0484259	38	31.7	28.1	33.1	5.6	5.4
1376856_at	Tti2	TELO2 interacting protein 2	1.69059	0.00722256	30.7	32.3	23.4	12.8	11	4.9
1394302_at	Gpr115	G protein-coupled receptor 115	1.6903	0.00928568	38.8	39.4	30.3	8.8	26.1	6
1382798_at			1.68902	0.0290253	108.8	72.4	19.9	20.4	14.6	15.7
1395195_at			1.68876	0.0170316	93.8	67.9	38.3	30.2	9.8	24.6
1390890_at			1.68864	0.0451108	39.5	9.9	11.8	16.4	3.5	2.4
1369240_a_at	Avpr1b	arginine vasopressin receptor 1B	1.68812	0.0261916	107.8	92.4	43.5	9.7	25	53.4
1386129_at	Ing2	inhibitor of growth family, member 2	1.67673	0.0063072	102.3	124.2	63.5	63.3	19.8	19.7
1397418_at	Ccdc94	coiled-coil domain containing 94	1.67671	0.0157259	36.1	52.5	14.3	14.4	12	4.8
1388495_at			1.6763	0.0398476	106.8	123.2	84.6	110.3	18.4	16.8
1372216_at	Cyb561d1	cytochrome b-561 domain containing 1	1.676	0.0163967	52.5	39.5	42	40.3	9.6	6.9
1383299_at			1.67518	0.0361032	109.9	140.3	72.2	121.2	14.1	20
1378897_at	Dos	downstream of Stk11	1.67086	0.038858	118.3	71.9	92.4	18.7	77.5	16.8
1380558_at	Dlx3	distal-less homeobox 3	1.6668	0.0109987	145.6	208.4	105.9	55.3	24.4	74.4
1378083_at			1.66527	0.0304434	60.9	27.9	46.9	37	7.5	9
1378666_at	Arhgap21	Rho GTPase activating protein 21	1.66411	0.00172853	76.6	62.9	54.3	30.9	14	19
1372951_at	Cables2	Cdk5 and Abl enzyme substrate 2	1.66248	0.0066561	131.7	211.5	201.1	114.5	29.6	52.1
1397143_at			1.65322	0.0466577	68.8	49.9	9.7	20.4	8.6	6.1
1383362_at			1.65281	0.0195585	181.9	160.2	137.7	129.3	34.9	28.6
1381397_at			1.65132	0.0485733	11.4	38.9	33.2	13.1	7.4	4.9
1374348_at	Otud7b	OTU domain containing 7B	1.65106	0.0263279	91.3	55.7	82.5	76	13.2	13.5
1380005_at			1.64979	0.0368895	27.7	8.5	19.4	6.4	5.5	4.2
1372276_at	Agpat3	1-acylglycerol-3-phosphate O-acyltransferase 3	1.64973	0.00140735	83.7	81.4	97	28.5	19.1	39.3
1391727_at			1.64656	0.000793633	25.4	32.1	20.1	5.8	9.9	9.3
1376658_at	Raph1	Ras association (RalGDS/AF-6) and pleckstrin homology domains 1	1.64487	0.011733	127.7	195.8	164.2	78.3	20.1	85.3
1388818_at			1.64473	0.00468822	93.4	101	96.2	28.9	16.2	63.4
1380298_at	Mmgt1	membrane magnesium transporter 1	1.64001	0.0439036	102.9	57.8	28.1	11.1	16.2	30.7
1375994_at			1.63988	0.0257685	136.4	103.5	80.7	49.2	12.4	61.7
1384589_at	Spata2L	spermatogenesis associated 2-like	1.63805	0.00425907	207.7	141.8	88.6	64.7	31.4	42.6
1380784_at	Klhl5	kelch-like 5 (Drosophila)	1.63631	0.0112246	54.5	14	36.9	7.3	13.1	9.8
1380669_at			1.63378	0.0156255	25	87	15.9	12.3	11.2	8.4
1390092_at			1.63225	0.040474	120.3	16.8	94.9	28.1	17.9	12.8
1392132_at	Polr2i	polymerase (RNA) II (DNA directed) polypeptide I	1.63011	0.00571825	92.4	86	93.3	44.3	16.5	34.2
1378105_at			1.62394	0.043618	79.3	55.6	56.2	8.1	14.1	74.1
1387092_at	Fxyd4	FXYD domain-containing ion transport regulator 4	1.62254	0.00369824	114.5	84.8	73	56.2	22.5	19.2
1375505_at	Tnfaip2	tumor necrosis factor, alpha-induced protein 2	1.6215	0.00344828	26.3	57.7	22.5	11.5	9.1	11.2
1372226_at			1.62127	0.0084557	75.9	33.6	56.4	14.4	12.8	26.8
1370834_at	Hs3st1	heparan sulfate (glucosamine) 3-O-sulfotransferase 1	1.61824	0.0201746	41.6	52.4	38.7	6.8	39.7	10.8
1369684_at	LOC100364490	transcription factor E2a-like	1.61378	0.0027404	65.1	59.1	36.8	26.9	10.8	17
1397555_at			1.61343	0.036564	42	32.7	17.9	18.4	8.8	5.3
1368949_at	Ebf1	early B-cell factor 1	1.61302	0.017897	15.5	31.7	25.2	10.3	5	8.4
1369281_at	Tnfsf11	tumor necrosis factor (ligand) superfamily, member 11	1.61239	0.00383395	45.3	33.8	31	8.1	16.4	12.5
1395006_at			1.61065	0.00292873	58.2	67	54.7	16.7	14.8	30.3
1397879_at			1.60716	0.0223578	112.4	89.9	104.3	85.4	13.9	31.4
1384608_at			1.60243	0.0125965	22.3	40.2	14.6	14	5.3	6.3
1396881_at	Nrp2	neuropilin 2	1.6023	0.0153409	59.7	23.1	21.3	18.6	9.1	6.2
1376212_at	Pdcd2l	programmed cell death 2-like	1.60108	0.0266398	145	197.7	131.2	111.6	16.4	73.6
1380406_at			1.6001	0.0247725	43.8	25.8	56.9	11.2	30.3	6.8
1395730_at	Gars	glycyl-tRNA synthetase	1.59949	0.0277084	203	85.3	91.5	78.2	15.2	47.9
1370211_at	Nrgn	neurogranin	1.59819	0.0278248	88.6	62.1	42	34	15.5	15.8
1395347_at	Arsa	arylsulfatase A	1.59277	0.00273838	140.1	86.2	116.3	62.8	34.1	23.9
1375794_at			1.59108	0.0146596	21.5	21	13.9	7.5	4.5	6.8
1369271_at	Prkab2	protein kinase, AMP-activated, beta 2 non-catalytic subunit	1.58858	0.0351636	17.1	9.7	23.8	13.9	2.9	3.6
1371127_at	Bmp1	bone morphogenetic protein 1	1.58647	0.0227133	22.8	46.1	58.2	10.4	17.1	12.7
1393665_at			1.5861	0.017674	42.2	25	35.9	14	10.2	9.8
1399051_at	Patl1	protein associated with topoisomerase II homolog 1 (yeast)	1.58553	0.0203887	172.7	109.3	74.1	60.4	17.7	48.4
1369277_at	Mecp2	methyl CpG binding protein 2	1.58513	0.0123278	27.1	85.3	35.3	17.5	16.6	10.4
1397571_at	Casc3	cancer susceptibility candidate 3	1.58215	0.0424227	127.1	99.9	107.6	101.1	20.3	24.8
1383218_at			1.58075	0.0216674	11.1	24.3	28.4	6.8	6.1	6.9
1370622_at	Mc4r	melanocortin 4 receptor	1.57985	0.0307032	47.1	8.2	14.9	8.2	3.7	7.1
1375323_a_at	Bag6	BCL2-associated athanogene 6	1.57931	0.00574318	41.1	128.6	112.5	26.2	35	24.3
1383787_at	LOC641520	popeye domain-containing 3	1.57767	0.0405448	73.4	62.5	37.2	17.4	46.1	8
1394790_at	Clcn6	chloride channel 6	1.56898	0.0106208	66.7	45.5	41.5	18.2	14.4	18.4
1388077_a_at	P2rx3	purinergic receptor P2X, ligand-gated ion channel, 3	1.56774	0.0185205	55.8	41.7	33.7	20.8	7.2	20.1
1375857_at	Myof	myoferlin	1.56548	0.0178698	41	14	19.5	4.7	16.7	5.5
1368531_at	Prl8a3	prolactin family 8, subfamily a, member 3	1.56522	0.00108285	13.1	19.9	14.3	5.4	7.2	3.7
1374283_at	Falz	fetal Alzheimer antigen	1.56517	0.00594175	49.9	34	63.9	23.7	18.2	9.7
1387972_at	Mucdhl	mucin and cadherin like	1.56427	0.0121059	136.3	103.3	79.4	33.1	17.6	74.2
1380045_at	Pdp2	pyruvate dehyrogenase phosphatase catalytic subunit 2	1.56206	0.019225	111.6	120.5	32.9	29.8	14.6	39.5
1396240_at			1.56116	0.0342541	21	82	62.1	25.4	25.6	6.4
1377242_at			1.55903	0.00844734	23	10.3	26.9	10	5.3	4.7
1396341_at	Mrm1	mitochondrial rRNA methyltransferase 1 homolog (S. cerevisiae)	1.55597	0.0468295	37	82.8	23.2	7.7	35.6	10.2
1376497_a_at	Mettl17	methyltransferase like 17	1.55401	0.00606467	100.1	105.9	86.6	44.2	22.6	36.3
1387754_at	Tacr2	tachykinin receptor 2	1.55323	0.00156846	16.8	17.5	17.1	6	6.5	5.1
1385785_at	Rhox4g	reproductive homeobox 4G	1.55016	0.0071649	24.7	26.8	21.5	12.7	9.7	4.6
1397366_at	Asb14	ankyrin repeat and SOCS box-containing 14	1.5495	0.023895	83.5	60.1	56.1	46.5	28.4	8.5
1389019_at			1.54751	0.00384344	77.4	131.2	75.4	38.3	23	34.8
1394921_at	Prkaa1	protein kinase, AMP-activated, alpha 1 catalytic subunit	1.54601	0.0165268	18.9	15.7	23.6	4.7	8.8	6.8
1370474_at	Thrb	thyroid hormone receptor beta	1.54574	0.0117354	55.2	49.7	45.2	30.2	16.5	10
1375319_at			1.54503	0.0170939	32.8	28	35.4	27.1	6.8	7.1
1394536_at	Usp4	ubiquitin specific peptidase 4 (proto-oncogene)	1.54087	0.0107116	166.8	133.8	141.1	33.2	31.9	120.7
1384416_at	Rnf168	ring finger protein 168	1.54041	0.048089	80.8	58.5	30.3	26.5	12.2	18
1391638_at	Tm2d1	TM2 domain containing 1	1.53427	0.0133626	102.2	84.3	72.5	14.5	37.8	46.9
1372685_at	Cdkn3	cyclin-dependent kinase inhibitor 3	1.53312	0.0122582	44.5	50.7	63.1	7.9	25.2	29.5
1384833_at			1.5321	0.0496427	15.9	7.4	34.6	11	4.5	3.4
1369862_at	Pim1	pim-1 oncogene	1.52895	0.0440194	32.2	17.5	24.3	5.5	3.7	28
1395000_at			1.52777	0.0408761	78.7	81.2	39.9	53.6	12.1	16.4
1380569_at	Rnf41	ring finger protein 41	1.52628	0.0156079	57.7	56.6	54.6	32.3	10	23.1
1378366_at			1.52423	0.00075941	59.3	53.7	46.5	21.7	15.5	18.5
1374535_at	Afap1l2	actin filament associated protein 1-like 2	1.52407	0.0233261	59.8	36.3	19.2	20	7.3	12
1378645_at			1.52395	0.00582358	18.3	20.3	30.6	9.9	7.1	6.8
1381425_at			1.5238	0.0394063	35.1	13.2	46.3	15.2	10.6	5.6
1375169_at	Myo9b	myosin IXb	1.52153	0.044573	42.2	55.2	14.2	10.7	9.2	14.2
1379538_at	Cenpj	centromere protein J	1.51852	0.0259783	73	62.1	52.6	35.8	9.7	29.2
1386673_at	Odf4	outer dense fiber of sperm tails 4	1.51686	0.00470139	24	64.5	33.5	13.3	17.7	9.4
1397931_at			1.5167	0.0282903	50.1	22.7	22.8	5.9	6.7	28
1369402_at	Adnp	activity-dependent neuroprotector homeobox	1.51655	0.040058	134.7	81.7	73.9	30.8	13.8	81.7
1385209_at	Kat6a	K(lysine) acetyltransferase 6A	1.50695	0.00282774	46.9	39.3	56.8	17.8	10.5	24.4
1383087_at	Ttc26	tetratricopeptide repeat domain 26	1.49528	0.0106269	49.9	25.4	52.6	15	7.6	26.1
1375510_x_at			1.49474	0.00527845	274.5	200.6	197.6	68	54.7	130.7
1390735_at			1.49281	0.002743	32.2	17.5	14.9	8.1	6.2	7.5
1390665_at	Tmem72	transmembrane protein 72	1.49109	0.0327316	27.9	46	8.3	11.9	6.2	6.5
1379702_at	Ankmy2	ankyrin repeat and MYND domain containing 2	1.48812	0.0158202	32.1	26.9	30	12.7	14	6.6
1387622_at	Rfng	RFNG O-fucosylpeptide 3-beta-N-acetylglucosaminyltransferase	1.48696	0.0401557	123.7	90.7	67.3	50.9	10.3	65.4
1388757_at	Adrbk1	adrenergic, beta, receptor kinase 1	1.48604	0.0469055	59.8	44.4	76	25.3	13.1	27.7
1382933_at			1.48463	0.0371378	36.8	18.2	31.2	24.6	7.6	5.1
1395102_at	Kcnt1	potassium channel, subfamily T, member 1	1.4834	0.000765573	22.5	25.9	35.6	9	11.1	9.5
1390138_at	Ccdc8	coiled-coil domain containing 8	1.47537	0.0149805	67.2	69	48	50.9	11.3	18
1380684_at			1.47416	0.0378219	3.7	14	16.9	5.4	3.6	2.1
1391948_at	Bcl11b	B-cell CLL/lymphoma 11B (zinc finger protein)	1.47247	0.00325923	31.1	64.2	27.9	16.2	14.9	10.8
1376590_at			1.47109	0.044129	113.1	60.4	45.4	68.4	19	11.2
1387078_at	Inpp4a	inositol polyphosphate-4-phosphatase, type 1	1.47066	0.026853	162.8	146.1	116.3	109.6	19	62.4
1375731_at			1.46928	0.0343151	19.1	48.3	31.2	7.8	8.2	21.2
1392487_at			1.46771	0.0398917	47.4	49.9	42.1	10.6	11.1	40
1395842_at			1.46717	0.0244194	24.4	34.3	15.8	5.5	7.9	14.4
1394812_at	Als2cl	ALS2 C-terminal like	1.46136	0.0439726	93.3	68.8	61.7	55.4	10.6	32.3
1393128_at	Gpatch4	G patch domain containing 4	1.45963	0.0396162	14.8	27.4	11.9	8.6	9.3	2.9
1371678_at	Urm1	ubiquitin related modifier 1	1.45753	0.0197863	100.7	43.2	61.4	18.9	12.8	53.3
1387141_at	Dpysl5	dihydropyrimidinase-like 5	1.45568	0.023103	10.4	39.3	11.9	9.2	4.2	6.1
1377434_at	Mfrp	membrane frizzled-related protein	1.45545	0.0252881	64.7	12.9	22.3	9.4	10	9.6
1375203_at			1.45239	0.0222935	72.4	62.8	36.8	17.4	11.5	40.8
1381793_at			1.4474	0.00770348	106.8	99.2	78.1	29.2	65.9	21.2
1382494_at			1.44631	0.0190908	61.2	43.5	40.8	24.7	26.5	8.2
1395604_at			1.44084	0.0193169	69.3	72.7	50	16.1	13.6	57.5
1371129_at	Cpg1	candidate plasticity gene 1	1.43985	0.0147478	63.9	89.8	55.8	19.5	30.8	26.7
1390270_at	Akr1d1	aldo-keto reductase family 1, member D1 (delta 4-3-ketosteroid-5-beta-reductase)	1.43803	0.015403	56.2	33.9	19.3	13.4	15.5	8.9
1371150_at	Ccnd1	cyclin D1	1.43693	0.0120908	106.7	164.3	81.1	22.7	40.1	78.7
1397056_at			1.43664	0.0232791	42.8	52.3	47.8	18	16.2	18.5
1369535_at	Tpra1	transmembrane protein, adipocyte asscociated 1	1.43603	0.00694682	111.7	103.3	73.3	23.1	30.4	60.8
1391818_at	LOC100359473	rCG31182-like	1.43579	0.0174823	21.6	23.6	43.5	19.9	6.7	8.4
1387826_at	RGD1566085	similar to pyridoxal (pyridoxine, vitamin B6) kinase	1.43424	0.0189644	27.1	40.1	61.1	28.8	11.8	9.9
1391230_at			1.42803	0.00319433	116.6	80.3	78.8	36	23.8	44.2
1381098_at	LOC690217	similar to B0511.12	1.42524	0.0247182	21	44.6	34.6	7.1	8.6	27.4
1377045_at	Mks1	Meckel syndrome, type 1	1.42517	0.0157849	66	45.6	78	51.3	13.2	17.9
1396715_at			1.42096	0.0136294	29.6	9.6	26.1	6.7	6.2	9.3
1384978_at	Klk1c10	T-kininogenase	1.42063	0.0469971	19.6	14.7	28.6	11.8	3.5	10.4
1390562_s_at			1.41644	0.0237502	11.8	39.1	30.3	11.4	12.4	5.2
1393969_at			1.41496	0.0172497	71.3	65.1	21.2	17.3	20	15
1399008_at	Ankrd17	ankyrin repeat domain 17	1.41351	0.043555	202.2	124.5	70.1	57.4	21.4	76
1369213_at	L1cam	L1 cell adhesion molecule	1.40918	0.0273978	68.6	28.1	38.4	19.9	29.2	6.8
AFFX-ThrX-5_at			1.40874	0.0105849	74.1	27.2	54.3	11.2	22.7	23
1382097_at			1.40814	0.0331304	46.8	18.3	20	23.9	7.1	5.4
1389926_at	RGD1561440	similar to nemo like kinase	1.40748	0.0418922	6.4	27.8	30.5	7.5	6.8	5.7
1374409_at	Taf6l	TAF6-like RNA polymerase II, p300/CBP-associated factor (PCAF)-associated factor	1.40558	0.0455047	46.5	92.9	79	29.1	9.6	65.7
1389999_at	Eef2k	eukaryotic elongation factor-2 kinase	1.40401	0.00524807	53.4	70.1	38.2	24.3	19.6	16.2
1367940_at	Cxcr7	chemokine (C-X-C motif) receptor 7	1.40395	0.00713264	126.7	135.4	61.3	44.9	29.6	42.7
1395661_at			1.40368	0.0246878	78.2	89.9	47.4	48	11.9	31.5
1386275_at			1.39564	0.0438378	61.7	46.8	26.3	39.1	17.2	6.2
1392634_at			1.39175	0.0145826	16	11.8	20.7	10.4	5.2	4
1374926_at	Dmwd	dystrophia myotonica, WD repeat containing	1.38995	0.0118135	142.5	122.8	139.6	83.6	23.7	68.5
1373004_at	Dnajc2	DnaJ (Hsp40) homolog, subfamily C, member 2	1.38592	0.030884	60.2	120.6	99.7	28.3	17.1	83.8
1396380_at			1.38511	0.0180562	39.8	52.4	43.4	20.9	9.8	24.8
1372546_at	Mapkapk3	mitogen-activated protein kinase-activated protein kinase 3	1.38376	0.0169755	84.3	28.8	21.9	15.5	13.5	14.3
1389453_at	Rdm1	RAD52 motif 1	1.38376	0.00904312	26	65.4	40.9	20.2	17.3	11.2
1375305_at	Snhg11	small nucleolar RNA host gene 11	1.38298	0.0372919	60.4	78.5	124.9	30.4	18.9	58.1
1368956_at	Pcdh8	protocadherin 8	1.3765	0.0110187	96.8	42.5	68.5	28.2	15.6	36.6
1367855_at	Scarb1	scavenger receptor class B, member 1	1.37605	0.00953277	200.6	261	231	103.8	47.8	139.4
1397300_at			1.37591	0.0262372	77.3	79.4	66	59.6	24.3	16
1369404_a_at	Nrxn1	neurexin 1	1.37589	0.00313998	79.8	105.9	80	34.6	24.3	46
1380296_at			1.36809	0.0196385	13.9	12.3	12.2	4.5	7.7	3.5
1370092_at	Mas1	MAS1 oncogene	1.36583	0.0310712	25.4	14.5	11.6	5.9	4.7	9
1396429_at			1.36561	0.00574813	31.6	16.9	25.6	9.4	10	8.5
1380533_at	App	amyloid beta (A4) precursor protein	1.36544	0.0402959	11.6	10.5	49.6	9.8	6.8	5.3
1375313_at	Mast4	microtubule associated serine/threonine kinase family member 4	1.35892	0.0258278	82.2	38	28.6	18.8	16	17.6
1395443_at	Vstm5	V-set and transmembrane domain containing 5	1.35775	0.0393899	53.2	15.6	34.7	13	18.8	7
1382408_at	RGD1561343	similar to C20orf118	1.35731	0.00591144	44.6	32.5	40.8	14.8	10.8	22
1379514_at			1.35628	0.0178935	102.3	35.2	44.9	16.1	16	37.4
1397840_at			1.35112	0.0264176	95.5	120.4	65.2	57.7	53.6	14.6
1399128_at	Ubl5	ubiquitin-like 5	1.35098	0.0434365	11	5.5	7	4.5	2.7	2.1
1387674_at	Cnr1	cannabinoid receptor 1 (brain)	1.35092	0.0244987	69.7	88.8	48	28.2	12	52.9
1396985_at			1.34167	0.00881046	22.3	18.8	25.8	8.8	5	15.1
1384529_at			1.33932	0.0344761	9.9	24.7	8.3	8.7	3.6	4
1392123_at			1.33321	0.0118789	32.1	27.6	31.8	16	8.6	12.8
1395369_at			1.33268	0.0316086	42.3	21.8	10.4	13	8.1	5.7
1369278_at	Gna12	guanine nucleotide binding protein (G protein) alpha 12	1.33144	0.0286598	75.8	84.8	138	45.1	73.9	16.7
1372588_at	Bles03	basophilic leukemia expressed protein BLES03	1.32793	0.0185868	209.6	232.8	179.3	148.9	37.4	99.3
1384495_at	LOC100360142	rCG46494-like	1.32785	0.0376506	110.2	73.1	49.4	46.6	18.3	29.5
1368983_at	Hbegf	heparin-binding EGF-like growth factor	1.32705	0.0248387	19	39.1	24.7	10.9	5.2	20.5
1373325_at	Krt26	keratin 26	1.32578	0.0387966	91.1	63.6	21.2	16.8	21.1	22
1369871_at	Areg	amphiregulin	1.32547	0.042655	38.7	8.3	30.2	8.3	13.5	5.5
1369265_at	Senp2	Sumo1/sentrin/SMT3 specific peptidase 2	1.32137	0.0233714	34.4	47.9	50.1	23.6	9.3	24.1
1378169_at	Acot3	acyl-CoA thioesterase 3	1.31911	0.019604	67.1	128.2	62.8	40.3	16.5	52.3
1394814_at	Tpr	translocated promoter region	1.31899	0.0099724	29.2	67.7	48.9	17.8	13	26.9
1371692_at	Mllt11	myeloid/lymphoid or mixed-lineage leukemia (trithorax homolog, Drosophila); translocated to, 11	1.31883	0.0335098	79	59.7	30	12.5	23	31.7
1393821_at	Nkain3	Na+/K+ transporting ATPase interacting 3	1.31871	0.0129994	29.9	33.1	35.3	18.3	16.4	7.5
1368278_at	Lgals2	lectin, galactoside-binding, soluble, 2	1.31826	0.0143447	136.5	103.1	89.9	30.6	69.8	38.2
1384485_at	Ptpru	protein tyrosine phosphatase, receptor type, U	1.31809	0.0115248	84.2	69.8	85.7	41.8	32.8	23.7
1377950_at	RGD1309362	similar to interferon-inducible GTPase	1.31592	0.00402608	629.9	720.8	538	350.4	224.2	201.5
1395005_at			1.31258	0.0315142	13.4	44.2	37	17.8	7.8	10.3
1367581_a_at	Spp1	secreted phosphoprotein 1	1.31243	0.0124956	126.7	103.9	87.3	23.5	45.8	69.7
1387515_at	LOC100361806	neuromedin B receptor	1.31056	0.0187758	29	18	47.9	20.6	8.2	9.7
1369924_at	Sncb	synuclein, beta	1.31013	0.0371431	48.1	108.1	56.1	40.6	25.2	18.7
1374936_at	Amdhd2	amidohydrolase domain containing 2	1.30708	0.0479407	88.8	133.8	161.4	26.4	58.4	82.1
1387283_at	Mx2	myxovirus (influenza virus) resistance 2	1.30639	0.0104947	208.5	266.1	198.4	123.1	47.4	124.7
1385282_at	Nat14	N-acetyltransferase 14	1.30497	0.0412398	83.3	85.1	61.3	39.8	15.6	46.4
1395983_at	Fam82a1	family with sequence similarity 82, member A1	1.30481	0.0121857	59	131.5	88.6	21.8	54.6	38.3
1369165_at	Trpc3	transient receptor potential cation channel, subfamily C, member 3	1.30361	0.0487139	23.1	30.3	42.4	31.2	10.2	6.2
1394619_at	Akr1c14	aldo-keto reductase family 1, member C14	1.30293	0.0136946	57.1	51.9	37.6	17.1	13.6	31.9
1379239_at	Uimc1	ubiquitin interaction motif containing 1	1.29647	0.0377715	82.2	56.1	27.7	13	44.8	14.8
1379901_at	Tbc1d17	TBC1 domain family, member 17	1.29491	0.0309425	37.2	60	124.9	29.6	15.9	40.1
1389253_at	Vnn1	vanin 1	1.29392	0.00556869	450.8	452.9	351.4	274.7	154.2	114.9
1391152_at	LOC690700	similar to similar to RIKEN cDNA 1700001E04	1.29282	0.0307073	84.7	70.7	48.5	35.7	11.5	48.1
1369682_at	Hnf1b	HNF1 homeobox B	1.29229	0.0346286	72	42.8	144.8	55.2	30.4	18.1
1386721_at	Zfp503	zinc finger protein 503	1.29176	0.00871163	109.1	154.9	94.7	71.8	49.8	30.5
1377476_at	Gpr125	G protein-coupled receptor 125	1.28999	0.0427594	35.5	38	21.6	18.2	5	21.9
1388500_at			1.28804	0.0086072	122	119.6	67.6	52.4	27.1	47.7
1376504_at	Bai1	brain-specific angiogenesis inhibitor 1	1.28798	0.0188093	60.2	59.5	69.3	30.5	40.8	13.7
1370657_at	Cdh6	cadherin 6	1.28728	0.0349851	32.2	47.5	48.1	28.5	26.5	6.7
1389611_at	Vldlr	very low density lipoprotein receptor	1.28479	0.00951777	25.3	39.6	18.9	15.1	8.5	10.2
1387205_at	RT1-M3-1	RT1 class Ib, locus M3, gene 1	1.28287	0.039648	42.7	71.1	79.9	43.9	17.2	22.3
1380041_at			1.28205	0.0369591	26.5	12.4	9.9	5	7.8	5.8
1388008_at	Trhr2	thyrotropin releasing hormone receptor 2	1.28188	0.0142527	48.5	62.8	84.4	33.4	22.4	23.9
1391735_at			1.27755	0.0493103	33.9	19.2	37.7	20.2	9.8	8.7
1374319_at			1.27547	0.0226285	99.8	109.6	42.5	38.9	20.8	40.5
1392105_at			1.27454	0.0392866	62.9	40.8	54.3	18.5	10	53.2
1397427_at	Ces1d	carboxylesterase 1D	1.27417	0.0398169	98.4	58.2	35.5	25	12	47.9
1393614_at	Necab3	N-terminal EF-hand calcium binding protein 3	1.27359	0.0208318	87.9	68.7	65.4	19.1	26.8	54.6
1397270_at			1.27327	0.0490995	8.1	20.6	28.4	11.9	6	4.7
1383229_at	Abca7	ATP-binding cassette, subfamily A (ABC1), member 7	1.27298	0.0475948	26.3	23	5.1	6.9	6.6	4.8
1395898_at	Sgk196	protein kinase-like protein SgK196	1.27158	0.0494383	15.1	6.7	35	7.7	7.6	4.3
1383075_at	Ccnd1	cyclin D1	1.26944	0.0136836	355.2	460.9	209.5	175.8	177.4	78.5
1383670_at	Zfp426	zinc finger protein 426	1.26778	0.0287841	67.4	53.7	43.2	15.3	15	48.8
1370083_at	Ccr1	chemokine (C-C motif) receptor 1	1.26661	0.0378847	24.5	7.1	18.9	7.4	5.5	5.8
1368760_at	Cxcl2	chemokine (C-X-C motif) ligand 2	1.26559	0.0199819	85.4	33.8	49.2	12.8	35.8	22.3
1381942_at	Hic1	hypermethylated in cancer 1	1.26331	0.0208615	100.4	97.6	88.9	60.8	34.3	30.2
1390848_at	Rbm19	RNA binding motif protein 19	1.26065	0.0426459	54.7	91.8	19.3	26.8	12.7	20.7
1369033_at	Lhcgr	luteinizing hormone/choriogonadotropin receptor	1.25325	0.0301934	38.9	34.4	26.5	26.5	8.9	11.1
1372356_at	Usp54	ubiquitin specific peptidase 54	1.2497	0.0410698	73.9	110.9	41.5	48.2	35.7	14.7
1376332_at			1.24796	0.0322108	59.2	32.3	42	15.9	17.7	21.3
1376904_at	Tmem151a	transmembrane protein 151A	1.2385	0.00788185	109	148.2	112.1	76.6	33.7	53.4
1378986_at			1.23813	0.0139324	89.5	79.3	34.7	34.2	26	21.1
1398056_at			1.23509	0.0389609	15.8	4.4	15.4	5.4	3.8	4
1380940_at			1.23451	0.0371229	104	49	22.5	26.2	22.1	15.2
1374344_at	LOC100363739	plasticity-related protein PRG-2-like	1.23418	0.0358167	23.2	61	46.1	28.8	11.6	15
1381680_at	Gstz1	glutathione transferase zeta 1	1.23412	0.0403053	107.6	76.4	97.6	91.9	24.3	27.6
1373800_at			1.23348	0.0136768	112.3	83.2	69.7	22.5	51.3	43.4
1367572_at	Myl3	myosin, light chain 3, alkali; ventricular, skeletal, slow	1.22557	0.0358347	136.8	52.5	52.3	50.4	18.8	31
1383439_at	Npas2	neuronal PAS domain protein 2	1.22488	0.0257513	201.2	405.8	194.3	194.6	60	106.4
1390734_at			1.22433	0.0302592	5.5	4.7	1.8	1.9	1.6	1.2
1375148_at	1375148_at		1.22185	0.00995295	68.7	77.6	92.2	20.4	50.1	37.9
1377816_at			1.22143	0.0321416	10.8	8.7	2.7	3	2.9	2.3
1390921_at			1.22058	0.0393655	40.7	44.3	25.4	16.3	11.1	20
1398379_at	Sfxn2	sideroflexin 2	1.22056	0.0391605	57.4	21.4	18.8	13.3	19.6	7
1369247_at	Sp1	Sp1 transcription factor	1.21807	0.0119987	39.7	62.1	24.6	14.7	22.6	14.5
1376812_at			1.21795	0.0352854	65.6	94.4	62.2	65.2	14.9	31.5
1382461_at	Prmt7	protein arginine methyltransferase 7	1.21745	0.0170998	116.3	97.5	69.5	59.8	22.3	47
1395509_at			1.2162	0.0136573	76.2	67.7	76	19.8	28.5	55.4
1371643_at	Ccnd1	cyclin D1	1.21508	0.00635276	400.3	446.5	320.2	226	108	187.4
1378005_at			1.21454	0.0491181	37.2	20.3	7.3	8.4	5.9	8.9
1390870_at	Rnf207	ring finger protein 207	1.21416	0.0357228	126.6	52.2	41.5	19.8	46.8	23.7
1376556_at			1.20996	0.0309833	18	12.8	43.9	13.1	7.7	8.1
1395533_at	Hars	histidyl-tRNA synthetase	1.20984	0.0206231	47.9	64.6	71.8	47.4	14.4	26.3
1369724_at	F13a1	coagulation factor XIII, A1 polypeptide	1.20968	0.0411733	52.9	25	25.7	13.3	8.1	25.5
1383114_at	Ptdss1	phosphatidylserine synthase 1	1.20809	0.0183341	42.8	116.1	56.3	27.5	25.7	32.1
1390430_at			1.20708	0.00781534	420.2	389.1	272.5	235.7	122.4	125.5
1377969_at			1.20412	0.0378864	23.7	10.1	34.3	11.1	9.6	6.3
1382137_at	Abhd3	abhydrolase domain containing 3	1.20074	0.008112	672.4	806.7	479.8	402.7	272.9	195
1397504_at	Wsb2	WD repeat and SOCS box-containing 2	1.19999	0.0320617	78.3	33.7	29.3	14.6	20.6	21.2
1379106_at			1.1994	0.0376204	24.6	20.5	11.7	10	8.4	5.8
1377536_at	Zzef1	zinc finger, ZZ-type with EF hand domain 1	1.19877	0.0471086	48.9	53.4	35.1	36.4	10.9	19.1
1376226_at			1.19867	0.0342114	55	24.8	37.1	26.5	18.8	8.4
1379517_at			1.19802	0.0138969	106.6	82.6	69.1	34.7	24	60.5
1398660_at	Slc35f2	solute carrier family 35, member F2	1.19614	0.0490846	107	74.8	89	31	41.8	45.7
1385911_at			1.1958	0.0176244	77.5	42.7	44.1	15.6	22.3	34.9
1381530_at			1.19491	0.0248665	108.3	85.1	93	51.3	20.6	67.6
1382743_at	Iffo2	intermediate filament family orphan 2	1.19255	0.0327816	70.2	75.3	60.4	32.2	58.9	14.1
1376671_at	LOC100365336	rCG36307-like	1.18835	0.022913	76	72.4	64.6	14.9	44.3	45.5
1369161_at	Abcb4	ATP-binding cassette, subfamily B (MDR/TAP), member 4	1.18605	0.00770433	853.5	921	782	584.3	347.8	256.8
1380623_at	Taz	tafazzin	1.18394	0.0240895	42.6	47.9	39.3	26.8	24.3	10.5
1376895_at	Il16	interleukin 16	1.18253	0.0342907	52.9	53.9	60.1	25.6	20.3	28.2
1375803_at	Ptger1	prostaglandin E receptor 1 (subtype EP1)	1.18125	0.0163256	69	42	60	34.6	16.2	26.6
1386241_at	Cbx7	chromobox homolog 7	1.18113	0.0449702	108.4	77.8	40.8	27.2	21.7	50
1370497_at	Cyp11b3	cytochrome P450, family 11, subfamily b, polypeptide 3	1.17976	0.039835	14.1	9.7	8.3	3.7	2.9	9.1
1391833_at	Crtac1	cartilage acidic protein 1	1.17665	0.0161681	79.3	44.4	55	17.2	34.2	28.5
1371970_at	Fam111a	family with sequence similarity 111, member A	1.17592	0.00446508	560.3	644.3	450.6	320.1	196	224.8
1392691_at	Lipt2	lipoyl(octanoyl) transferase 2 (putative)	1.17359	0.0192242	65	89.3	52.9	20.1	25.4	52.4
1372684_at	Smtn	smoothelin	1.17103	0.0365078	163.7	187.2	204.1	68.3	60.4	132.8
1370070_at	Synj1	synaptojanin 1	1.16815	0.0236044	92.1	89.4	68.1	46.3	22.9	46.6
1398106_at	Kars	lysyl-tRNA synthetase	1.16647	0.0285488	73.5	66	42.1	14.5	40.7	30.6
1375893_a_at			1.162	0.0329859	126.8	120.8	87.5	90.2	24.2	54.8
1368607_at	Cyp4a8	cytochrome P450, family 4, subfamily a, polypeptide 8	1.16188	0.00773864	1083.6	1298.5	889.1	712.8	444.1	352.8
1389306_at	Matn2	matrilin 2	1.16151	0.0481823	23.4	27.2	33.4	14.7	9.5	13.6
1384957_at	Atf6	activating transcription factor 6	1.16132	0.0232936	211.4	140.3	142.3	101.4	36.4	102.2
1388657_at	Dchs1	dachsous 1 (Drosophila)	1.15849	0.0468814	133.3	72.7	71.9	38	21	78.5
1393089_at	LOC690035	similar to Protein KIAA0586	1.15841	0.0281649	28.9	20.5	55.9	22	14.4	9.4
1368616_at	Fancc	Fanconi anemia, complementation group C	1.15677	0.0452795	29	70.8	101.6	27.8	18.2	37.2
1396689_at			1.15608	0.0210769	125.7	85.9	87.1	67.5	23.4	53.8
1370541_at	Nr1d2	nuclear receptor subfamily 1, group D, member 2	1.15492	0.0149795	209.8	205.1	197.2	165.1	77.2	60.3
1385948_at			1.1541	0.0121131	40.7	26.7	33.3	20	17.1	9.6
1386855_at			1.15397	0.00285746	312.6	406.8	336.8	160	133.7	181.7
1382717_at	Fam168a	family with sequence similarity 168, member A	1.15229	0.00826488	100.6	69.8	65	41.2	28.5	35.4
1395438_at			1.14996	0.042879	57.8	63.5	33	47.4	14.8	15.8
1368856_at	Jak2	Janus kinase 2	1.14583	0.0168689	41.7	21.7	26.4	21	10	10.5
1372517_at	Ppil1	peptidylprolyl isomerase (cyclophilin)-like 1	1.14479	0.0455723	62.1	72.7	27.8	16.7	17.6	39.5
1390191_at			1.1445	0.0185555	24	31.2	51.4	16.3	14.1	15.5
1381642_at			1.13981	0.00420334	27.4	24.2	27.5	9.5	13	13.8
1376391_at			1.13582	0.035706	63.5	17.1	30.7	13.7	11.7	19.6
1376767_at	Gpr116	G protein-coupled receptor 116	1.13538	0.0359998	105.6	58	69.3	30.6	19.5	67.1
1396750_at			1.13277	0.0387601	69.2	49.5	31.7	11	37.3	25.1
1390416_at	Slc25a30	solute carrier family 25, member 30	1.1318	0.00541411	1004.2	942.3	853.6	602.7	368	346.1
1383777_at			1.13131	0.0423269	26.2	10.8	10.8	9.2	7.9	4
1391205_at	Heatr2	HEAT repeat containing 2	1.13042	0.0434217	310.5	234	217.2	162.3	48.8	189.9
1374478_at	RGD1305347	similar to RIKEN cDNA 2610528J11	1.12361	0.0220166	457.2	570.2	390.1	361.9	121	224.5
1385555_at	Fam101a	family with sequence similarity 101, member A	1.12345	0.046119	30.3	9.3	9.2	5.5	8.6	5.3
1395050_at			1.12162	0.0170017	153.9	120.5	85.4	50.1	38.5	79.7
1385056_at	Msh5	mutS homolog 5 (E. coli)	1.12113	0.0275548	32.7	13	10.1	6.3	8.6	7.7
1391601_at	Lrrn2	leucine rich repeat neuronal 2	1.11632	0.0247897	26.6	32	14.3	16.1	7	10.6
1381495_at			1.11514	0.0448824	31.4	13.6	25.7	20.4	7.9	6.7
1372480_at	Zfp462	zinc finger protein 462	1.11392	0.0478262	126	82.2	87.9	82.4	55.6	19.6
1372615_at	Aoc3	amine oxidase, copper containing 3 (vascular adhesion protein 1)	1.11392	0.0110141	285.8	359.9	231.7	199.9	94	125.1
1384043_at			1.11253	0.0198974	46.5	40.1	21	19.1	15.6	13
1391782_at			1.107	0.0148241	70.8	62.4	68.2	37.9	21.5	37
1378885_at			1.10488	0.0197327	62.8	31.7	53.2	25.6	18.9	22
1380746_at	Ahrr	aryl-hydrocarbon receptor repressor	1.10444	0.0482139	8.6	10.4	23.9	6.4	5.6	6
1389320_at	Fbxo25	F-box protein 25	1.10437	0.0228259	85.8	120.7	99.4	80.7	27.9	46
1388462_at	Sbk1	SH3-binding domain kinase 1	1.10391	0.0405452	349.6	342.7	279.5	336.6	88.9	112.7
1394918_at	Ccdc44	coiled-coil domain containing 44	1.09905	0.0385285	106.1	75.2	56.5	26.8	23.8	71.9
1382409_at	Cep41	centrosomal protein 41	1.0947	0.00839442	74.5	63.1	49.7	27.6	34.9	24.9
1374363_at	Aifm3	apoptosis-inducing factor, mitochondrion-associated 3	1.0854	0.0118907	162.9	118.2	87.6	46	62.3	61.6
1386550_at	Ikzf5	IKAROS family zinc finger 5	1.08237	0.0216631	101.1	69.5	71.1	57	25.5	36.2
1368595_at	Mmp24	matrix metallopeptidase 24	1.08122	0.0146785	81.4	61	74	30.7	54	23.4
1384249_at			1.08098	0.0309654	49.8	50.7	24.3	11.4	20.9	27.2
1368414_at	Slc5a2	solute carrier family 5 (sodium/glucose cotransporter), member 2	1.07987	0.046518	85.1	83.5	53.5	30.1	23.5	56.9
1384265_at	Pold3	polymerase (DNA-directed), delta 3, accessory subunit	1.07964	0.0361776	122	168.2	141.4	89.5	33.7	101.9
1371902_at	LOC100361431	synaptonemal complex central element protein 1 like-like	1.0735	0.0410758	31	80	31.4	23.3	24.9	14.4
1398507_at			1.07191	0.0165818	4	5.4	8.8	3.1	3	2.2
1390200_at	Fkbp15	FK506 binding protein 15	1.07044	0.038341	76.6	47	116.2	37	25.7	47.5
1387280_a_at	Slc7a5	solute carrier family 7 (amino acid transporter light chain, L system), member 5	1.06869	0.00939795	113	76.2	69.6	51.1	35.4	35.9
1373494_at	Bcr	breakpoint cluster region	1.06545	0.00565243	151.5	224	172.4	95.5	84.6	79
1380477_at			1.06487	0.0285338	190.8	101	113.6	65.7	37.1	98.1
1380160_at	Drp2	dystrophin related protein 2	1.06478	0.0307833	24.6	58.7	32.1	13.1	15.1	25.6
1368125_at	Slc12a4	solute carrier family 12 (potassium/chloride transporters), member 4	1.06408	0.014135	69.3	80.3	105.9	30	35.7	60.2
1390070_at			1.06193	0.0285715	63.6	98	45.4	29.9	24.3	42.8
1370433_at	Hsd3b7	hydroxy-delta-5-steroid dehydrogenase, 3 beta- and steroid delta-isomerase 7	1.05727	0.00912394	1396.4	1724.5	1207.6	953.8	629.9	537.1
1378966_at			1.05301	0.0313122	97.7	163.5	127.5	63.1	36.5	99
1392268_at			1.0525	0.023006	11.7	13.9	17.9	7.5	5.8	7.5
1374552_at	Drap1	Dr1 associated protein 1 (negative cofactor 2 alpha)	1.05029	0.00670714	115.1	114.1	105.1	42.6	53.1	68.7
1377901_at	Fbxw8	F-box and WD repeat domain containing 8	1.04449	0.024601	68.5	69.6	43.5	24.5	23.3	41.4
1392444_at	Chst5	carbohydrate (N-acetylglucosamine 6-O) sulfotransferase 5	1.04293	0.0489817	26.7	12.9	14.5	13	7.2	6.1
1376598_at	Paxip1	PAX interacting (with transcription-activation domain) protein 1	1.04178	0.040785	158.5	216.9	156.9	131.9	91	51.5
1389734_x_at	RT1-T24-4	RT1 class I, locus T24, gene 4	1.03837	0.0283551	436.7	462.1	313.1	317.3	187	122.9
1371076_at	Cyp2b1	cytochrome P450, family 2, subfamily b, polypeptide 1	1.03821	0.0134974	2638.6	2947.9	2184.9	1922.2	1074.6	949.9
1388081_at	Olr1867	olfactory receptor 1867	1.03774	0.0469967	25.5	56.3	17.2	17.1	11.2	14.9
1385255_at	Itga9	integrin, alpha 9	1.03673	0.0215823	27.6	50.8	48	17	28.3	16.2
1369659_at	Cga	glycoprotein hormones, alpha polypeptide	1.03629	0.0190636	146	113.2	129.1	87.2	38.8	73.1
1397382_at			1.03491	0.0310085	25.4	61.8	24.9	19.6	17.3	13.4
1390855_at			1.03308	0.0375016	189.5	126.8	129.7	95.2	38.2	100
1392565_at	Ppfibp1	PTPRF interacting protein, binding protein 1 (liprin beta 1)	1.02827	0.0398951	53.9	30.4	24.7	18.5	13.5	19.1
1374475_at	Abhd1	abhydrolase domain containing 1	1.02554	0.0140373	664.1	759.8	604	501.9	271.1	265.5
1384943_at	RGD1563888	similar to DNA segment, Chr 16, ERATO Doi 472, expressed	1.0248	0.0485664	74.4	80.5	70.3	50.9	28.3	34.7
1398311_a_at	Kidins220	kinase D-interacting substrate 220	1.02396	0.0278047	95	69.2	110.6	69.2	33.5	37.3
1387022_at	Aldh1a1	aldehyde dehydrogenase 1 family, member A1	1.02303	0.0145618	1128.5	1487.5	824.1	735.3	486.7	460.6
1389437_at	Sall2	sal-like 2 (Drosophila)	1.02274	0.00656537	14.6	12.4	15.6	6.1	6.9	8
1385659_at	LOC682861	similar to adenomatosis polyposis coli down-regulated 1	1.02218	0.04992	96.2	64.1	50.3	60.9	22.6	26.9
1372268_at			1.02014	0.0461948	68.6	70.1	54	17.5	30.2	58.9
1385729_at			1.01872	0.0240122	98.7	99.6	61.5	53.1	28.4	48.2
AFFX-r2-Bs-dap-M_at			1.01815	0.0366407	3	2.9	5.4	1.5	2.9	1.3
1379930_at			1.01007	0.0499596	88.5	88.8	100.8	69.4	57.5	24.3
1394551_at	Car3	carbonic anhydrase 3	1.00873	0.0244819	96.3	130.6	121.1	93.4	45.7	43.8
1393655_at	Rad54l	RAD54 like (S. cerevisiae)	1.00739	0.0443096	52.3	34.3	60.3	23.5	30.3	18.7
1385457_x_at			1.00703	0.0466184	135.3	110.5	120.2	34.4	114.1	56.4
1393377_at	LOC100362836	rCG49027-like	1.00461	0.0170156	43.5	58.1	51.3	26.7	18	33.4
1376327_at	Tnfrsf14	tumor necrosis factor receptor superfamily, member 14	1.00374	0.0343657	59	54.6	57.6	16.5	48.6	28.7
1377405_at			1.00215	0.0193449	141.4	149.2	105.1	77.8	76.6	46.3
1382894_at			1.00038	0.0186678	33.5	58.1	44.5	32.5	18.7	17.8
1387156_at	Hsd17b2	hydroxysteroid (17-beta) dehydrogenase 2	1.00007	0.0121973	2302.7	2368.1	2012.7	1625.4	928.1	909.3
1396463_at	Pnn	pinin, desmosome associated protein	-1.00339	0.0262932	25.5	48.3	42.1	87	60.4	79.5
1392160_at	Tcte4	t-complex-associated testis expressed 4	-1.00639	0.0447402	71.7	60.1	49.1	179.9	152.8	62.4
1369364_at	Atp1a4	ATPase, Na+/K+ transporting, alpha 4 polypeptide	-1.00796	0.0410397	6.6	5	6.3	16.3	7.8	13.3
1379935_at	Ccl7	chemokine (C-C motif) ligand 7	-1.00948	0.0392579	7.1	7.2	6	13	20.7	9.3
1393551_at	LOC100365899	rCG20339-like	-1.01042	0.0127793	217	250.1	158.9	570.7	362.7	340.6
1376562_at	Tnik	TRAF2 and NCK interacting kinase	-1.01098	0.0400318	13.4	25.5	29.3	56.1	53.9	27.1
1375152_at			-1.01271	0.0282152	4	3.5	2.4	7.5	8	4.6
1382237_at	LOC100360337	zinc finger protein 128-like	-1.01581	0.0356591	27	20.1	39.9	75.6	59.2	40
1398066_at	Ubr4	ubiquitin protein ligase E3 component n-recognin 4	-1.02113	0.0258491	25.9	47.5	73.7	91	96.4	86.4
1373549_at	Ddx10	DEAD (Asp-Glu-Ala-Asp) box polypeptide 10	-1.02207	0.016004	57.1	85.8	46	162.3	111.4	104.4
1383394_at			-1.03086	0.022783	64.1	56.9	50.3	191	115.4	71
1378028_at	Mad2l1	MAD2 mitotic arrest deficient-like 1 (yeast)	-1.03089	0.0211403	60.7	25.9	44.8	101.3	74.7	79.4
1376217_at	Casc1	cancer susceptibility candidate 1	-1.0313	0.0384446	35.7	36.6	44.3	120	83.2	49.5
1384760_at	Snx32	sorting nexin 32	-1.03294	0.0319376	17.9	23.8	27.7	57.9	66.9	26.1
1394455_at	LOC688765	hypothetical protein LOC688765	-1.03397	0.0258983	3	2.7	1.9	3.9	7.7	4.4
1390809_at			-1.03771	0.038988	14.3	12.3	12.6	30	47	13.6
1395099_at			-1.03847	0.0286551	66.3	25.9	52	120.7	77.9	82.3
1367894_at	Insig1	insulin induced gene 1	-1.03899	0.00810009	1527.9	1533.1	1432.8	4276.9	2454.4	2773.8
1397380_at			-1.039	0.0454162	16.4	34.6	14	36.8	47.9	39.1
1376729_at	Appl1	adaptor protein, phosphotyrosine interaction, PH domain and leucine zipper containing 1	-1.04009	0.0165878	52.3	42.3	85.4	148.9	117	94.3
1387199_a_at	Arhgef9	Cdc42 guanine nucleotide exchange factor (GEF) 9	-1.04606	0.0463302	18.4	12.3	10.5	18	34.8	33.4
1385416_at	Odc1	ornithine decarboxylase 1	-1.05113	0.0384914	25	51.9	22.9	41.9	106.4	59.3
1387703_a_at	Usp2	ubiquitin specific peptidase 2	-1.05429	0.0358564	87.5	54.1	41.4	208	100.1	84.3
1396967_at			-1.06561	0.0250026	6.4	6.4	6.1	16	12.9	11.1
AFFX-PheX-3_at			-1.07645	0.00855925	16	15.5	15.8	41.5	32.2	27.5
1387116_at	Dnajb9	DnaJ (Hsp40) homolog, subfamily B, member 9	-1.07894	0.0275094	895.5	1299.5	649.9	3375.3	1467.4	1439.5
1392840_at			-1.08591	0.0273281	5.5	4.2	2.6	12.8	8.8	5.1
1387109_at	Por	P450 (cytochrome) oxidoreductase	-1.09037	0.00644931	634.9	839	623.8	1969.5	1269.6	1282.9
1380535_at			-1.0965	0.0192542	2.1	1.9	1.5	3.8	2.8	5.5
1382587_at			-1.09894	0.0178374	40.6	31.6	24.4	82.5	52.3	71.3
1384444_at	LOC100359879	RIKEN cDNA A830041P22-like	-1.10159	0.0420106	23	19.4	18.2	90.5	32.6	27.2
1380067_at	1374122_at		-1.106	0.0462118	13.1	11	20.2	54.3	19.8	27
1396519_at			-1.10685	0.0162856	7.4	7.5	6.9	10.6	15.9	22.7
1391156_at	Podnl1	podocan-like 1	-1.10924	0.0126439	25.5	28.2	43.8	92	74.4	46.2
1396081_at	Spire1	spire homolog 1 (Drosophila)	-1.11548	0.0305317	7.9	8.3	8.1	20.8	30.2	8.6
1371283_at	Fos	FBJ osteosarcoma oncogene	-1.12077	0.0140851	9	10.2	13.1	21.7	15.7	36.3
1397602_at			-1.1215	0.0267838	6.8	5.5	3.5	9	10.7	14
1367771_at	Tsc22d3	TSC22 domain family, member 3	-1.12332	0.00757132	1180.5	1374.7	931.8	3599.1	2112.9	2055.8
1395880_at			-1.12381	0.0227786	14.6	35.6	31	54.8	59.2	51.4
1392483_at			-1.13203	0.0183231	217	235.6	165	770.5	358.5	321.5
1380264_at			-1.13403	0.0443101	33.7	26.3	11	62.9	61.6	26.6
1397980_at			-1.13795	0.0393739	5.9	6.6	5.3	23.5	7.8	12
1387600_at	Gabrp	gamma-aminobutyric acid (GABA-A) receptor, pi	-1.13971	0.0187904	7.1	6.9	3.7	15.7	13	9.5
1372059_at	RGD1309437	similar to RIKEN cDNA 2610528E23	-1.13991	0.0165998	43.4	69	81.2	197	119	111
1382553_at	Rfx3	regulatory factor X, 3 (influences HLA class II expression)	-1.14025	0.010092	43.1	31.7	33.5	119.4	74.1	55.4
1373739_at	Grm6	glutamate receptor, metabotropic 6	-1.14556	0.0286689	20	50.4	42	93	100.8	48.9
1389936_at	LOC687035	similar to Tripartite motif protein 56	-1.1475	0.0128772	32.1	45.2	41.1	116.8	96.7	57.4
1375258_at	Ascl1	achaete-scute complex homolog 1 (Drosophila)	-1.14839	0.0482632	2.2	6.3	1.9	7.4	7.6	5.1
1396693_at			-1.15032	0.0237761	22.2	29.9	12	65.6	38.6	34.4
1382686_at	RGD1565712	similar to Hypothetical protein MGC59495	-1.15068	0.0448587	7.8	2.6	3.7	15.6	9.4	5.6
1377988_at	RGD1304694	similar to CG9646-PA	-1.15386	0.0338544	2.4	4.7	3.5	13.6	7.8	4.1
1368388_at	Maf	v-maf musculoaponeurotic fibrosarcoma oncogene homolog (avian)	-1.15388	0.0264166	35.1	12.9	12.3	36.9	51.8	32.1
1368344_at	Gad1	glutamate decarboxylase 1	-1.15437	0.0395412	2.7	1.7	2.3	4.4	6.3	4.2
1381137_at	Dnajc7	DnaJ (Hsp40) homolog, subfamily C, member 7	-1.156	0.0209438	59.2	69.6	45.7	192	150.1	72.3
1380269_at	Srsf10	serine/arginine-rich splicing factor 10	-1.15927	0.0478173	9.8	7.3	3.7	10.2	13.9	20.8
1376614_at			-1.16168	0.0342582	7.5	8.6	5.1	17.4	8.4	25.2
1369199_at	Tacr1	tachykinin receptor 1	-1.16446	0.0280612	24.4	37.5	38.4	70	90.3	62.6
1398589_at	Pilra	paired immunoglobin-like type 2 receptor alpha	-1.16674	0.0117062	21.8	10.6	23.8	45.8	33.8	40.2
1370128_at	Hand1	heart and neural crest derivatives expressed 1	-1.16732	0.0267222	15.2	18.7	16.9	49.7	25	43.8
1383117_at	Pxmp4	peroxisomal membrane protein 4	-1.16838	0.00412138	524	590.3	441.3	1539.6	944.6	1065.7
1376552_at			-1.17164	0.0270784	43.9	55.3	41.5	198.4	107.1	54.2
1390284_at	Ccdc77	coiled-coil domain containing 77	-1.17953	0.0259403	78.7	65.7	28	146.8	144.7	79.2
1388267_a_at	Mt1a	metallothionein 1a	-1.18125	0.00804804	50.5	87.7	80.5	223.9	144.4	128.6
1392501_at			-1.18138	0.024889	53.1	69	31.8	157.8	145	59.4
1380092_at	Bnip1l1	BCL2/adenovirus E1B interacting protein 1-like 1	-1.18189	0.0149759	80.2	106.8	49	258	163.2	116.4
1386811_at	Ptplad2	protein tyrosine phosphatase-like A domain containing 2	-1.18295	0.024176	13.8	10.1	5.3	18.2	23.4	20.3
1370272_x_at	LOC100360165	rCG29588-like	-1.18339	0.0350865	17.9	36.3	27.6	52.5	56.2	71.2
1383315_at	Tsku	tsukushi small leucine rich proteoglycan homolog (Xenopus laevis)	-1.19267	0.00383569	667.2	828.2	571.5	2072.9	1391.7	1307.3
1367978_at	Adcy2	adenylate cyclase 2 (brain)	-1.19349	0.0495837	76.6	16.2	63.2	121.3	91.1	84.9
1397343_at			-1.19466	0.0446891	23.7	9.5	9.1	52.3	28.3	16.6
1369315_at	Il12a	interleukin 12A	-1.19623	0.0437759	20.8	14.2	60.1	51.2	79	52.8
1392583_at			-1.19645	0.0410405	18.7	61.4	53.3	139.5	94.8	55.7
1390319_at	Kif13a	kinesin family member 13A	-1.20363	0.0309604	33.3	16.9	28.1	79.6	45.2	53.7
1381214_at			-1.20544	0.0135425	5.3	10.3	3.8	15	16	10.6
1397202_at			-1.20816	0.0162297	4	8	4.2	14	16	7.4
1394259_at	Cldn15	claudin 15	-1.20881	0.0400853	10	10.6	6.5	40.7	10.1	20.7
1383783_at	Pcdh9	protocadherin 9	-1.21581	0.0466462	4.2	9.7	3.2	9.6	7.7	22.1
1381687_at	RGD1309077	similar to putative RNA methyltransferase	-1.21609	0.0349992	13.1	18.9	7.7	31.1	36.6	21
1376114_at	Kcng2	potassium voltage-gated channel, subfamily G, member 2	-1.21762	0.0256019	8.4	6.6	4.9	17.2	12.9	15.4
1383887_at	Lamp5	lysosomal-associated membrane protein family, member 5	-1.21824	0.0264283	13.2	7.5	6.8	12.4	16.8	40.7
1395275_at			-1.22018	0.0134895	7.7	11.4	5.3	17	24.2	14.3
1368119_at	Inpp5j	inositol polyphosphate-5-phosphatase J	-1.22021	0.0393824	11.3	17.4	11.5	67.6	30	14.1
1378495_at			-1.22114	0.0152578	10	19.4	21	33.1	45.6	34.2
1390216_a_at			-1.22213	0.0364139	15.7	13.3	6.7	28.9	15.6	39.4
1391198_at	Car12	carbonic anyhydrase 12	-1.22245	0.0182112	35.5	13.7	29.2	80.2	44.2	50.9
1379229_at			-1.22315	0.041035	29.7	13.2	20.5	50.9	41	49
1393896_at	Lamc3	laminin gamma 3	-1.22733	0.0195685	71.1	102.4	36.7	203.3	160.2	105.3
1395027_at			-1.22761	0.0163687	6.7	12.5	17.4	33.1	28.7	19.7
1396487_at			-1.24171	0.00663309	33.2	25.5	39.3	108.5	73.2	55.4
1387380_at	Slc32a1	solute carrier family 32 (GABA vesicular transporter), member 1	-1.24176	0.0477239	6.1	2.6	7.8	6.9	10.4	22.8
1387596_at	F2rl1	coagulation factor II (thrombin) receptor-like 1	-1.24533	0.0391841	174.6	35.2	58.9	207.5	169.3	137.3
1385988_at	Hmx1	H6 family homeobox 1	-1.24798	0.0281203	9.2	4.2	2.7	15.2	12.1	7.6
1386931_at	Tnni3	troponin I type 3 (cardiac)	-1.24818	0.0421396	3	5.9	9.9	20.5	17.1	6.7
1385777_at	LOC681647	similar to F43G9.2	-1.24821	0.0277816	20.6	12.2	34.7	62.7	47.2	39.5
1385490_at	LOC686841	similar to Protein EAN57	-1.2509	0.0121132	36.5	19.7	26.1	75	80.5	41.9
1385683_at	RGD1562885	similar to RIKEN cDNA 2300002M23	-1.25181	0.0188261	6	13.4	10.9	29.6	23.8	16.8
1374175_at	Porcn	porcupine homolog (Drosophila)	-1.25496	0.042706	66.1	52.9	57.7	242.5	211.4	53.5
1397125_at			-1.25631	0.0234442	6	7.6	3.2	19.9	11.9	8.4
1370281_at	Fabp5	fatty acid binding protein 5, epidermal	-1.2575	0.0020818	686.2	944.9	621.5	1986	1777.6	1559.9
1391248_at			-1.26097	0.028493	5.1	6.3	2.2	12.6	5.4	14.3
1396104_at	Gatc	glutamyl-tRNA(Gln) amidotransferase, subunit C homolog (bacterial)	-1.26436	0.0210329	53.4	46.6	54.7	169	147.1	75.9
1383898_at	Fam3d	family with sequence similarity 3, member D	-1.26567	0.0245508	10.1	10	12.8	48.4	16.8	22.1
1378306_at			-1.2714	0.0138375	26.9	19.7	10.5	64	37.4	32.7
1378525_at			-1.27417	0.0255992	10.3	6.5	11.4	29.6	16	22.8
1378179_a_at	Lhfpl2	lipoma HMGIC fusion partner-like 2	-1.27673	0.0328118	22.2	25.3	65.3	125.8	87.3	47.5
1391075_at	Rgs17	regulator of G-protein signaling 17	-1.2772	0.0436935	4.9	3.3	5.9	7	19.8	9.8
1379590_at	Zrsr1	zinc finger (CCCH type), RNA binding motif and serine/arginine rich 1	-1.27874	0.0191082	44.8	35.9	15.1	88.1	63.3	62.2
1376628_at	Zfp189	zinc finger protein 189	-1.28218	0.00606268	120	125.6	103.8	382.9	276.6	212.5
1381440_at			-1.28401	0.0399909	7.8	8.3	7.2	26.8	36.4	6.9
1378391_at			-1.28507	0.025994	62.1	33.1	15.4	78.4	100.4	58.2
1369576_at	Tas2r105	taste receptor, type 2, member 105	-1.28621	0.0259855	2	2.2	1.5	6.8	2.2	6.4
1381811_at			-1.28689	0.00641621	82.4	181.2	84.6	316.4	264.7	219.1
1376402_a_at	Rasl10b	RAS-like, family 10, member B	-1.28957	0.0243395	99.3	57.7	41	263.8	144.7	89.9
1374148_at			-1.29072	0.0439434	11.5	13.7	48	75.1	38.3	38.5
1394541_at			-1.29402	0.0499706	29.1	50.6	13.5	121.2	53.5	45.2
1370453_at	Tex101	testis expressed 101	-1.29434	0.0183449	20.8	8	7.7	31.1	23.2	26.2
1395130_at	Zeb2	zinc finger E-box binding homeobox 2	-1.29572	0.0481238	69.1	14.3	35.1	130	81.9	48.2
1387535_at	Gnrh1	gonadotropin-releasing hormone 1 (luteinizing-releasing hormone)	-1.29625	0.0454179	38.7	16.3	83.2	105.7	108.8	67.6
1371215_at	Fut2	fucosyltransferase 2 (secretor status included)	-1.29748	0.0481768	9.2	4.2	12.3	14.2	15.2	32.7
1397014_at			-1.29787	0.0163435	27.1	14.5	28.1	74.5	72.7	30.3
1369869_at	Capza3	capping protein (actin filament) muscle Z-line, alpha 3	-1.2996	0.0350307	9.5	14.4	9.3	28.8	57.8	11.4
1368458_at	Cyp7a1	cytochrome P450, family 7, subfamily a, polypeptide 1	-1.30021	0.00420562	685.5	819.1	493.5	2352.4	1401.8	1255
1391729_at			-1.3052	0.020132	8.6	12.8	8.6	24.1	18.7	31.7
1383832_at	Slc5a12	solute carrier family 5 (sodium/glucose cotransporter), member 12	-1.30798	0.0406549	4.5	4.8	6.5	30.5	13.7	5.1
1373728_at	RGD1359634	similar to RIKEN cDNA 1700088E04	-1.3085	0.047663	24.1	57.5	13.4	111	55.5	45.8
1383351_at	Cpn2	carboxypeptidase N, polypeptide 2	-1.31116	0.0105367	13	8.9	6.4	13.6	28.2	29.5
1376911_at			-1.31122	0.0172117	19.6	24.3	7.8	32.7	39.1	44.4
1379421_at			-1.31558	0.0475478	13.2	7.3	16.5	42.2	53.3	10.9
1377752_at	Emp2	epithelial membrane protein 2	-1.31978	0.0198731	11.1	31.9	38.9	76.4	61.1	45.9
1385516_at			-1.3202	0.00456451	4.3	3.2	2.3	7.7	8.1	7.9
1392383_at			-1.3226	0.0140947	20.2	33.6	18.4	59.7	71	46.1
1396012_at			-1.32562	0.00603907	26.1	12.4	21	66.6	39	41.2
1391063_at	Kif23	kinesin family member 23	-1.33461	0.0340669	7.6	6.2	20.5	36.1	16.9	25.4
1391229_at	Camk1g	calcium/calmodulin-dependent protein kinase IG	-1.33753	0.0342949	25.1	18.4	10.2	36.6	22.1	94
1369372_at	Gabbr1	gamma-aminobutyric acid (GABA) B receptor 1	-1.33802	0.0122333	37.6	27	21.9	74	103.5	46.9
1383433_at	Klhl23	kelch-like 23 (Drosophila)	-1.33899	0.0236408	34.1	13.1	30	40.7	112.7	47.3
1380306_at			-1.33959	0.00425364	178.5	293	148.5	645.8	422.5	461.4
1369054_at	Rph3a	rabphilin 3A	-1.34096	0.00512816	19	21.4	24.2	82.9	36.2	53.3
1394927_at	Dnajc11	DnaJ (Hsp40) homolog, subfamily C, member 11	-1.34175	0.0178824	12.8	10.5	9.4	41.1	38.5	13
1368160_at	Igfbp1	insulin-like growth factor binding protein 1	-1.34213	0.0029328	339.5	523.1	431.7	1476.4	889.5	951.3
1397177_at			-1.34276	0.0153852	34.3	15.9	38.5	122.3	51.4	54.5
1391091_at	LOC100360670	probable ubiquitin carboxyl-terminal hydrolase CYLD-like	-1.34377	0.0412541	59.1	77	14	122.7	95.5	88.9
1378220_at	LOC497860	similar to RIKEN cDNA 4930517K11	-1.3457	0.0110829	8.6	12	6.6	25.3	22.9	19.3
1387762_s_at	Jund	jun D proto-oncogene	-1.34971	0.0266154	3.5	3.9	4.2	5.4	9.5	18.5
1397245_at	Rad23a	RAD23 homolog A (S. cerevisiae)	-1.34978	0.0130021	38.2	50.1	21.6	126.8	94.2	57.3
1392612_at			-1.35183	0.0355026	10.4	6.8	5.4	31.8	7.8	25.6
1371917_at	Trmu	tRNA 5-methylaminomethyl-2-thiouridylate methyltransferase	-1.3527	0.0427807	37.3	94.4	31.4	153.9	194.9	61.4
1385543_at			-1.35368	0.0226647	6.6	6.6	8.1	36.3	20.8	7.8
1384593_at			-1.35372	0.00536327	26.8	46.9	22	76.2	101.3	59.8
1368179_at	Crlf2	cytokine receptor-like factor 2	-1.35594	0.0386638	45.9	18.6	75.3	187.4	91.9	62.6
1391522_at	Brsk2	BR serine/threonine kinase 2	-1.35595	0.016537	29.2	26.3	30.6	126.8	55.8	55.7
1369133_a_at	Kcnc3	potassium voltage gated channel, Shaw-related subfamily, member 3	-1.35691	0.0447657	9.5	24.1	16.1	57.6	37.6	28.6
1373315_at	Arnt2	aryl hydrocarbon receptor nuclear translocator 2	-1.35965	0.019359	35	15	38.6	109.5	63.7	49.1
1370182_at	Ptprn2	protein tyrosine phosphatase, receptor type, N polypeptide 2	-1.35996	0.0195065	27.8	34.7	71.5	133.7	88.3	98.8
1383954_at			-1.36693	0.0210406	3.7	3.1	1.7	8.2	8	5.1
1379846_at	Acer2	alkaline ceramidase 2	-1.36743	0.0483708	2.7	4.2	4.2	7.7	12.8	8.3
1375153_at	Sox2	SRY (sex determining region Y)-box 2	-1.36817	0.00881747	26.4	39.1	23.3	98.3	99.5	42.3
1370583_s_at	Abcb1a	ATP-binding cassette, sub-family B (MDR/TAP), member 1A	-1.36901	0.0363278	16.1	21.8	36.2	119.7	67	27.3
1383345_at			-1.36996	0.0382912	4.9	5.8	4.7	10.4	35.2	6.3
1390548_at			-1.37052	0.0274177	7.3	11.1	13.1	11.4	32	50.3
1376238_at	Hus1	HUS1 checkpoint homolog (S. pombe)	-1.37202	0.00808015	28.2	32.8	22.9	47.7	118.1	65.2
1384702_at			-1.37605	0.0194139	58.1	16.7	18	87.5	63	55.4
1385287_at			-1.37657	0.0486382	8.5	14.4	7.4	33.3	26.6	17.9
1389880_at	Foxk2	forkhead box K2	-1.38085	0.0254786	10.6	20.6	17.9	51.3	26.7	50.4
1392875_at	Fbxl4	F-box and leucine-rich repeat protein 4	-1.38178	0.0271371	24.4	51.4	12.5	94.8	71.2	41.1
1390979_at	LOC499124	mouse zinc finger protein 14-like	-1.38244	0.0247338	7.4	8.9	6.3	42.1	14.8	11.8
1387837_at	Apc	adenomatous polyposis coli	-1.38365	0.0125345	17.6	11.2	10.7	37.8	30.5	32.5
1396508_at	Zfp167	zinc finger protein 167	-1.38609	0.0220597	19.8	7.7	9.5	53.7	19.9	24.2
1381148_at			-1.3861	0.0327727	15.8	11.9	14.6	61	37.2	21.6
1368545_at	Cflar	CASP8 and FADD-like apoptosis regulator	-1.39463	0.0318495	10.3	10.8	11.8	40.2	15.7	37.8
1393411_at	Cfp	complement factor properdin	-1.39558	0.0105321	33.7	45	100.7	171.7	115.2	140.6
1397155_at	Gstz1	glutathione transferase zeta 1	-1.39615	0.0227909	8.4	7.8	7.9	16.7	16.1	35.1
1393536_at	LOC680590	hypothetical protein LOC680590	-1.39873	0.0192355	10	6.3	18.8	37.1	26.6	22
1382261_at	RGD1311422	similar to CG8841-PA	-1.39919	0.0392621	11	11	15.9	80.8	12.7	34.4
1395626_at			-1.39961	0.00922148	3.6	3	7.2	12.5	11.9	9.6
1381330_at			-1.40013	0.0253696	3.6	2.4	2.7	17.3	3.7	6.7
1386168_at			-1.40176	0.0231564	30.5	26.7	13.8	82.6	39.9	62.9
1370494_at	Slc14a2	solute carrier family 14 (urea transporter), member 2	-1.40289	0.0216095	43.2	25.4	12.6	80.3	58.2	54.7
1396089_at	LOC683522	similar to Transcriptional enhancer factor TEF-3 (TEA domain family member 4) (TEAD-4) (ETF-related factor 2) (ETFR-2) (TEF-1-related factor 1) (TEF-1-related factor FR-19) (RTEF-1)	-1.40633	0.017118	3.3	8.5	4.1	7.5	23.6	12.1
1381402_at			-1.40746	0.027856	8.3	34.6	28.8	67.9	53.5	42.5
1391567_at			-1.40785	0.0315876	11.2	17.1	7.1	18.3	19.2	72.3
1398033_at			-1.40947	0.00118562	15.1	20.7	20.9	40	52.6	58.2
1369506_at	Gcm1	glial cells missing homolog 1 (Drosophila)	-1.41109	0.0344341	9.5	17.9	6	28.5	18.1	37.2
1395322_at	Slbp	stem-loop binding protein	-1.41416	0.00866494	8.4	7.8	18.9	23.3	35.8	28.1
1383663_at			-1.41651	0.0288687	16.9	9	3.3	25.5	23.4	16
1393950_at			-1.41821	0.0364036	23.7	21.4	13.6	62.2	85.7	24.7
1392763_at	Agpat1	1-acylglycerol-3-phosphate O-acyltransferase 1 (lysophosphatidic acid acyltransferase, alpha)	-1.41827	0.0244263	97.3	20.5	35.6	121.3	120.3	92.9
1391715_at	Psme2	proteasome (prosome, macropain) activator subunit 2	-1.41977	0.00499069	5	5.9	3	15.1	12.2	9.2
1388013_at	Cd80	Cd80 molecule	-1.41997	0.0467607	68	33.6	9.8	113.2	66.6	56.9
1398816_at	Lamp1	lysosomal-associated membrane protein 1	-1.4204	0.00623885	3.4	4.4	7.1	14.1	10.7	13.5
1377547_at			-1.42333	0.0213691	14.8	8.5	8.7	34.3	28.5	21.6
1385281_at	Slamf1	signaling lymphocytic activation molecule family member 1	-1.42753	0.00930649	9	17.9	19.8	37.7	58.6	28.1
1389515_at	Rfxank	regulatory factor X-associated ankyrin-containing protein	-1.42843	0.0276161	6.4	16.5	5.6	33.6	27.9	12.3
1380048_at	Nlgn3	neuroligin 3	-1.42941	0.015535	6.2	17.8	18.6	27.1	34.1	43.4
1392886_a_at	Fcrla	Fc receptor-like A	-1.43001	0.0439316	90.2	124.7	19.5	232.3	157.2	117.5
1372977_at	Map4k5	mitogen-activated protein kinase kinase kinase kinase 5	-1.43024	0.0296554	11.2	10.8	11.7	41.4	11.8	56.7
1371928_at	Cdca8	cell division cycle associated 8	-1.4337	0.00838893	26.8	22	16.5	61.9	49.1	63.1
1382790_at	Smc5	structural maintenance of chromosomes 5	-1.43521	0.0169745	9.9	26.5	7.3	40.9	36.6	25.3
1396861_at	RGD1566001	similar to DNA segment, Chr 4, Brigham & Womens Genetics 0951 expressed	-1.4381	0.00436749	23.2	21.9	28.8	68	81.7	52.4
1388282_s_at	Klra5	killer cell lectin-like receptor, subfamily A, member 5	-1.44217	0.0322956	10.6	44.1	8.1	59.8	39.7	32
1386920_x_at	Prl8a4	prolactin family 8, subfamily a, member 4	-1.44329	0.0388554	3.1	9.9	4.5	10.9	28	9.1
1385426_at	Ccdc109b	coiled-coil domain containing 109B	-1.44498	0.00235226	39.9	22.7	21	77.9	86.6	56.9
1391709_at	Zfp157	zinc finger protein 157	-1.44988	0.0488018	3.8	19	3.9	20.3	10.1	28
1382525_at	Lypd6b	LY6/PLAUR domain containing 6B	-1.45089	0.044839	9.4	5.7	7	6.5	30.7	38.4
1374881_at			-1.45269	0.0419749	21.6	6.8	4.7	32.5	12.1	36
1394735_at	Catsper2	cation channel, sperm associated 2	-1.45452	0.0257663	11.6	33.1	8.1	67.3	30.2	31.5
1370630_a_at	Fgfr2	fibroblast growth factor receptor 2	-1.45623	0.0417418	42.7	12	94	110.1	97.6	92.6
1383057_at	Asf1a	ASF1 anti-silencing function 1 homolog A (S. cerevisiae)	-1.45811	0.00400503	4.7	7.1	6	22.2	14.5	12.9
1394851_at	Nkx2-3	NK2 homeobox 3	-1.45988	0.011366	22.8	21.1	15.9	59.8	54.9	48.5
1388968_at	Mpped1	metallophosphoesterase domain containing 1	-1.46541	0.0468595	22.4	17.8	12	82.6	70.1	17.4
1368542_at	Zfp423	zinc finger protein 423	-1.46673	0.0471866	12.4	41	7.8	80.9	27.6	37.5
1394850_at			-1.46747	0.0471787	16.9	23.6	18.7	93.6	68.5	24.6
1369660_at	Defb1	defensin beta 1	-1.46936	0.0238557	10.6	10.2	8.1	13.1	27.4	51.8
1389206_at			-1.46959	0.00715234	13.1	14.9	16.5	69.1	26.4	37.5
1391464_at			-1.46972	0.0475526	12.6	13.8	8.7	91.9	26.1	13.4
1386993_at	Myh7	myosin, heavy chain 7, cardiac muscle, beta	-1.48716	0.0145098	3.5	11.4	13.4	29.8	18.3	21.6
1378372_at			-1.48744	0.0361461	7.1	7	10.2	63.3	19.4	9.1
1373773_at	Gpm6a	glycoprotein m6a	-1.48807	0.00429721	320.7	316.4	191	1240.1	663.9	519.6
1398135_at			-1.48924	0.0271999	10.2	15.7	42.9	107.1	39.1	36.3
1384667_x_at	Galr2	galanin receptor 2	-1.49024	0.0331437	5.4	4	7.2	36.7	16.2	5.8
1397160_at			-1.49107	0.0248545	20.8	6.6	22.6	52.7	28	46.7
1368877_at	Zfp354a	zinc finger protein 354A	-1.49169	0.00117081	352.8	411.8	326.8	1505.3	848.3	826.9
1397807_at			-1.49357	0.012815	22.1	6.4	14.7	27.3	52	32.7
1394910_at			-1.49675	0.0206953	17.5	49.4	22.3	110.8	82.5	47.4
1384836_at	Calml3	calmodulin-like 3	-1.49677	0.0445013	8.6	9.4	25.1	78.3	16.5	35.3
1380317_at	Cdh10	cadherin 10	-1.49812	0.0143561	4.6	5.4	6.5	10.8	15.6	21.6
1391191_at	Myg1	melanocyte proliferating gene 1	-1.50008	0.0418703	20.5	39.9	13	147.5	65	25.1
1393137_at	Tctex1d1	Tctex1 domain containing 1	-1.50372	0.0496735	28	65.2	17.3	135.6	69.7	76.2
1397434_at			-1.5051	0.0339954	5.9	5	7.3	28.5	27	6.4
1375900_at	Tnfrsf9	tumor necrosis factor receptor superfamily, member 9	-1.5059	0.0078405	30.3	13.8	12.4	66.3	43.8	40.9
1381741_at	RGD1306636	hypothetical LOC293498	-1.50705	0.039324	21	15.3	35.9	44.3	102.2	58.5
1396420_at			-1.50783	0.0362223	35.5	10	6.9	51.8	34.2	31.8
1397574_at			-1.51251	0.023791	7.2	41.6	17.6	61.8	35	56.6
1377208_at			-1.51332	0.00769719	15	18.6	14.9	22.5	63.3	67.9
1382098_at			-1.51782	0.0380538	12.6	5.9	3.5	8.1	43.6	17.3
1377869_at	Ccrn4l	CCR4 carbon catabolite repression 4-like (S. cerevisiae)	-1.51944	0.00573138	84.4	115.4	64.2	369	215	185.7
1374937_at	RGD1565222	similar to RIKEN cDNA 4931414P19	-1.52072	0.0482265	13	18.3	5.8	51.2	59.5	10.7
1391825_at			-1.52159	0.0434376	42	32.5	8.5	73.6	106.9	34.9
1397007_at	RGD1306474	similar to RIKEN cDNA 9530003J23	-1.52247	0.0423397	8.2	13.2	10.1	67.5	25.6	15
1368969_at	Sost	sclerostin	-1.5257	0.0152794	2.8	2.9	2.8	5	16.2	6.7
1378694_at	D3ZDX5		-1.52625	0.00808884	15.8	19.2	13.3	25.5	95	39.8
1385930_at			-1.52628	0.0289792	13.3	19.7	14.6	78.2	51.5	22.7
1384528_at	Rai14	retinoic acid induced 14	-1.52801	0.0487824	9.5	40.8	10.9	54.9	40.3	45.8
1396310_at			-1.52904	0.00736885	16.5	17.5	8.5	61.9	45.6	20.9
1377211_at	LOC288913	similar to LEYDIG CELL TUMOR 10 KD PROTEIN	-1.52931	0.0433931	9	37.3	53.9	129.3	41.6	80.9
1376046_at	Hook3	hook homolog 3 (Drosophila)	-1.53515	0.0320862	7.6	11.3	11.6	17.4	53.4	26.1
1389819_at	Zfp763	zinc finger protein 763	-1.53539	0.0397526	14.4	9.8	21.6	91.7	50.6	16
1391595_at	Larp6	La ribonucleoprotein domain family, member 6	-1.53542	0.0177055	3.8	3.3	7.4	28.8	10.9	7.2
1381025_at			-1.53834	0.0343687	78.9	24.8	13.7	85.6	108.7	70.6
1397225_at			-1.53879	0.000629776	107.2	98.3	72.1	329.4	261.8	216.1
1377264_at	Il17f	interleukin 17F	-1.54577	0.0487289	26.1	7.9	6.1	52.3	47.5	12.6
1383713_at	LOC678910	similar to CG9967-PA, isoform A	-1.55262	0.0335525	10.3	9.2	5.3	12.6	21.5	46.8
1396516_at			-1.55381	0.00208602	3.4	2.7	1.9	10.8	6.7	6.1
1396769_at			-1.554	0.0441129	7.4	5.6	3.7	49.6	8.6	9.1
1385387_at	Nkx2-2	NK2 homeobox 2	-1.56188	0.0280764	3.3	2	2.7	12.9	7.9	4.5
1393511_at	Gal3st4	galactose-3-O-sulfotransferase 4	-1.56392	0.0295477	5.4	5.2	3	17.4	18.4	6.8
1385477_at	RGD1563155	similar to RIKEN cDNA 1700054O13	-1.56441	0.034378	11.5	11.5	9.7	73.7	39.5	11.4
1389058_at	Trim29	tripartite motif-containing 29	-1.56557	0.0473169	3.3	4.7	5.6	14.4	6.6	23.7
1385997_at	Trpc1	transient receptor potential cation channel, subfamily C, member 1	-1.56619	0.0370605	5.3	9.4	5.8	26.6	42.1	6.7
1381320_at			-1.57658	0.0275557	10.5	23.3	3.5	29.1	34.7	22.5
1377799_at			-1.58047	0.0113187	24.6	28	13.8	130.1	38.7	50.5
1378552_at	Map3k6	mitogen-activated protein kinase kinase kinase 6	-1.58071	0.00739657	29.3	22.3	17.2	93.2	74.7	43.2
1387537_at	Ptprq	protein tyrosine phosphatase, receptor type, Q	-1.58111	0.0367782	11.1	18	60.1	31	95.8	108.3
1392625_at			-1.58683	0.0299258	4.1	12	28.7	44.8	23.6	36.2
1369005_at	Kcnq3	potassium voltage-gated channel, KQT-like subfamily, member 3	-1.58766	0.0301234	26.6	11.7	46.5	103.7	52.7	71.9
1369692_at	Tnr	tenascin R	-1.58778	0.0218342	10.3	6.4	5.3	35.3	8	33.6
1369224_at	Cdh17	cadherin 17	-1.59238	0.00173661	202.5	217.4	129.4	811.4	411.6	467.7
1395970_at	Gtf3a	general transcription factor III A	-1.59301	0.0187772	15.7	27.1	10.6	77.3	79.3	20.2
1392841_at	Scn3a	sodium channel, voltage-gated, type III, alpha	-1.59308	0.0147134	19.5	17.1	33.3	91.8	54.9	60.5
1394994_at			-1.59691	0.0249945	25.5	13.1	12.9	127.8	25.5	36.6
1385242_at	Smoc2	SPARC related modular calcium binding 2	-1.60625	0.0476261	22.8	13.2	7.3	132.7	26.7	17.5
1390750_at			-1.60898	0.0306621	13.1	2.3	3	13.1	9.6	20.4
1375689_at			-1.61005	0.0371597	16.9	6.8	3.9	58.3	14.2	15.4
1387418_a_at	Slc6a2	solute carrier family 6 (neurotransmitter transporter, noradrenalin), member 2	-1.61369	0.0249933	37.9	23.2	33.9	173.5	100.7	48.9
1388018_at	Sele	selectin E	-1.6167	0.0457202	12.8	68.1	7.9	77.4	64.8	39.6
1396474_at	Ccr9	chemokine (C-C motif) receptor 9	-1.61829	0.0209273	37.4	21	7.4	42	94	42.6
1372345_at			-1.62648	0.0381704	3.8	16.2	18.1	68.1	30.1	16
1377772_at	Tmeff1	transmembrane protein with EGF-like and two follistatin-like domains 1	-1.62687	0.0424032	3	27.7	12.2	48.8	20.4	30
1367648_at	Igfbp2	insulin-like growth factor binding protein 2	-1.62774	0.00880472	70.1	76.2	26.6	280.7	119.7	124.8
1381031_at			-1.62951	0.00408221	22.5	39.3	15.9	96.2	97.5	44.4
1385440_at	Hcst	hematopoietic cell signal transducer	-1.63212	0.0110356	19.4	23.1	11.1	46.7	58.1	54.6
1390920_at			-1.63354	0.0153516	20	9.4	5.1	53.7	19.9	26.8
1397805_at	Ank1	ankyrin 1, erythrocytic	-1.63505	0.0155713	6.7	4.9	2.2	16.2	7.3	18.3
1374317_at	Pik3r6	phosphoinositide-3-kinase, regulatory subunit 6	-1.63968	0.0131169	3.4	3.4	2.5	14.1	11.7	5.3
1368993_at	Odz2	odz, odd Oz/ten-m homolog 2 (Drosophila)	-1.64328	0.0137256	27.2	68.5	12	81.9	112.6	73.9
1392362_at			-1.64688	0.0120139	65.8	20.7	20.7	105.1	112.7	73.1
1368044_at	Scg2	secretogranin II	-1.64834	0.0397257	8.3	4.5	2.3	13.8	5.9	32.5
1387426_at	Slc25a21	solute carrier family 25 (mitochondrial oxodicarboxylate carrier), member 21	-1.65432	0.00769727	19.4	48.9	12.2	92.8	48.2	80.7
1397899_at			-1.65463	0.00905088	110.3	42.2	34.3	290.3	125.1	137.2
1370679_at	Pld1	phospholipase D1	-1.65477	0.0289024	13.8	7.1	10.5	29.9	69.3	15.5
1393880_at			-1.65653	0.00796784	18	11.3	8.4	23.3	51.4	44.7
1369245_at	Chrm2	cholinergic receptor, muscarinic 2	-1.65792	0.0273552	98.7	14.2	21.5	145.4	90.7	71.8
1398691_at			-1.65805	0.00905378	21	5.7	10.3	51.4	25.3	29.8
1387335_s_at	Abo	ABO blood group (transferase A, alpha 1-3-N-acetylgalactosaminyltransferase; transferase B, alpha 1-3-galactosyltransferase)	-1.65893	0.00100587	3.3	3.7	1.8	8.4	10.7	7.7
1384939_at	Il18r1	interleukin 18 receptor 1	-1.65983	0.0484238	7.5	54.6	9.1	68.3	48.9	35.2
1381553_at			-1.66022	0.0210149	4	20.5	4.8	34.5	21.7	16.6
1389773_at	S100a7a	S100 calcium binding protein A7A	-1.66356	0.0368958	13	3.1	3.5	24.7	20.4	8.9
1379318_at	LOC498662	similar to RIKEN cDNA 2610019F03	-1.6654	0.0222291	2.9	2.2	8.7	17.3	12.8	8
1381726_at			-1.6692	0.0101685	7.2	4.7	5.7	9	27.8	24.8
1369592_at	Wbp2	WW domain binding protein 2	-1.67059	0.0411155	10.4	17.7	6	42.3	54.7	15.4
1396890_at	Dclk2	doublecortin-like kinase 2	-1.6775	0.013095	3.2	5.4	8	15.6	9.7	29.9
1370480_at	Prl5a1	prolactin family 5, subfamily a, member 1	-1.68157	0.0298501	10.8	23.7	5.6	22.3	66.3	32
1372048_at	Podxl2	podocalyxin-like 2	-1.6818	0.048752	14.3	9.8	9.3	24.7	51.4	33.9
1379563_at	Irf5	interferon regulatory factor 5	-1.69272	0.0401258	56.3	27.6	27.6	135.4	142.1	75.3
1381551_at	Alkbh	alkB, alkylation repair homolog (E. coli)	-1.69416	0.00393909	8.1	7.8	3.5	12.9	24.1	24.1
1388173_at	Kcnd1	potassium voltage-gated channel, Shal-related subfamily, member 1	-1.69597	0.00483463	20.1	13.7	19.9	83.8	73.4	30.3
1393475_at	Me2	malic enzyme 2, NAD(+)-dependent, mitochondrial	-1.69717	0.03494	8.8	15.9	4.4	70.9	13.1	22.6
1385272_at			-1.70093	0.0142678	6.9	12.4	4.6	19.9	13.3	51.1
1378078_at			-1.70181	0.0253406	27.3	5.7	13.5	23	57.8	54.4
1381540_at	LOC689019	hypothetical protein LOC689019	-1.71275	0.0223618	6.9	10.5	5.3	25.2	8.6	62.4
1380887_at			-1.71282	0.0431095	45.8	19.6	12.3	142.3	135.3	20.2
1385604_at	Epb41l4b	erythrocyte membrane protein band 4.1 like 4B	-1.71605	0.0186022	5.3	11	3.2	14.6	35.4	12.8
1373340_at	Dusp9	dual specificity phosphatase 9	-1.71784	0.0147389	32.6	22.3	10.7	90.7	55.2	55.3
1395230_at			-1.72157	0.0222286	34.6	56.4	12.4	136.7	114.2	55.6
1369462_at	Gad2	glutamate decarboxylase 2	-1.72188	0.0125693	5.7	3.7	3.1	5.8	14	28.9
1383235_at	LOC688535	hypothetical protein LOC688535	-1.72889	0.0419934	12.6	2.8	2.2	22.6	11.8	10.6
1379077_at	Fam181b	family with sequence similarity 181, member B	-1.72909	0.000988943	6	6.6	4.8	21.9	23.6	13.4
1381870_at	RGD1311756	similar to hypothetical protein FLJ20950	-1.73111	0.0261251	3.6	2.1	2.7	24.6	9.2	3.3
1378903_at			-1.73309	0.00989604	15.9	16.1	12.3	74.4	25.7	60.5
1390327_at			-1.73361	0.0219553	3.3	11.4	2.3	20	15.3	10.4
1369611_at	Bcl2l2	Bcl2-like 2	-1.74059	0.00633479	23.6	13	15.9	129.4	31.9	44.1
1369759_at	Slc5a1	solute carrier family 5 (sodium/glucose cotransporter), member 1	-1.74229	0.00656134	19.3	31.7	13.3	112.1	83.9	32.4
1380804_at			-1.74705	0.018477	9.2	5.2	6	50.9	27.7	7.7
1392748_at	Tmcc1	transmembrane and coiled-coil domain family 1	-1.74791	0.00224163	18.5	22.1	13.6	68.2	89.8	34.4
1395180_s_at			-1.74958	0.0132999	2.3	0.8	1.2	7.2	2.2	5.3
1387612_at	Hoxa1	homeo box A1	-1.74961	0.00265113	7.9	8.4	7.9	33.7	32.5	18.2
1380462_at	RGD1562146	RGD1562146	-1.7509	0.014428	12	5.1	20	31.1	46.6	32.2
1395499_at	Eps8	epidermal growth factor receptor pathway substrate 8	-1.75145	0.00221401	16.7	19.2	8.1	71.5	32.7	42.4
1374311_at	Rnf207	ring finger protein 207	-1.75546	0.0140602	16.6	10.6	5.2	38.8	65.3	13.9
1369343_at	Grip1	glutamate receptor interacting protein 1	-1.75549	0.0439674	8.6	4.3	9.8	19.1	68.9	10.6
1389715_at	Ypel4	yippee-like 4 (Drosophila)	-1.75691	0.0124667	6.5	11	11.5	59.4	16	33.4
1376178_at			-1.75867	0.0328697	3.5	6.3	15.3	37.3	16.3	21.5
1388804_at	Mn1	meningioma 1	-1.76442	0.0178724	19.4	37.7	5.1	65.1	54.8	41
1388057_a_at	Dlgap1	discs, large (Drosophila) homolog-associated protein 1	-1.77565	0.00575295	22.3	16.9	6.1	55.6	59.7	27.8
1383021_at	Galnt13	UDP-N-acetyl-alpha-D-galactosamine:polypeptide N-acetylgalactosaminyltransferase 13 (GalNAc-T13)	-1.7776	0.0405693	5.5	6.3	31.4	77.5	41	13.8
1393839_x_at			-1.7782	0.00657249	5.5	5.1	4.4	8.7	40.6	14.1
1375784_at	Egr4	early growth response 4	-1.77876	0.0196441	20.8	48	59.8	238.6	101.6	99.5
1384789_at	Tekt4	tektin 4	-1.77995	0.0363877	49.9	11.2	7.6	110.7	56.1	27.7
1385969_at	D3ZLL7		-1.78018	0.00181835	8.7	13.9	7.9	50.3	32.2	23.9
1386764_at	Akap2	A kinase (PRKA) anchor protein 2	-1.78297	0.0113794	8.8	9.1	18.9	69.5	21.7	40.9
1388205_at			-1.78658	0.00619001	10	9.8	7.7	12.5	54.6	45.4
1396616_at	Cnn3	calponin 3, acidic	-1.79076	0.0174687	49	33.9	24.9	233.6	96.5	76
1391357_at			-1.79213	0.00030452	7	7.5	6.9	34.8	18.4	23.5
1397625_at			-1.79961	0.0250733	21	26.8	6.2	75.6	54.7	35.6
1376521_at			-1.80508	0.0211702	19	43	9.9	82.9	48.3	86.2
1383983_at			-1.80793	0.0286441	17.4	15.7	3.7	43.4	51.8	19.3
1369657_at	Cpa1	carboxypeptidase A1 (pancreatic)	-1.81146	0.0481705	28.5	6.8	2.8	19.3	51.3	23.7
1389886_at			-1.81444	0.00723692	14.3	7.6	8.2	40.5	17.6	54.4
1374434_at	LOC498222	similar to specifically androgen-regulated protein	-1.81983	0.00686551	6.5	10.7	7.6	29.5	64.1	12.3
1369898_a_at	Gip	gastric inhibitory polypeptide	-1.82018	0.000311834	39.5	33.6	29.2	140	142.9	85.3
1381048_at			-1.82428	0.0164836	37.9	35.4	10	91.7	167.9	38.7
1370742_at	Cabs1	calcium-binding protein, spermatid-specific 1	-1.82438	0.0136896	5.7	5.2	7.9	12.5	53	15.7
1375542_at	Rdx	radixin	-1.82819	0.00147062	20.8	50.4	52.5	154.6	136	117.2
1380328_at			-1.83572	0.00481423	4.4	4.1	5.5	8.4	14.1	38.1
1387336_at	Nat8	N-acetyltransferase 8	-1.83583	0.000277289	265.8	310.3	177.1	1140.8	741.7	785.3
1376881_at			-1.83616	0.0490729	16.7	3.3	15.8	38.9	37.6	27.1
1397243_at	Ing2	inhibitor of growth family, member 2	-1.83911	0.0225563	11.8	5.5	4.1	50.9	32.8	7.3
1397034_at			-1.84073	0.0180306	5.5	26.9	11.4	77.1	33.4	30.1
1397695_at			-1.85192	0.00163337	5	8.2	2.5	20.6	15.5	15.1
1378189_at	Zfp40	zinc finger protein 40	-1.85734	0.0109039	43.7	43.2	8.9	96.7	104.1	79.4
1373297_at			-1.86258	0.0130112	24.5	11.4	7.7	57.6	48.4	37.1
1384612_at	Pomc	proopiomelanocortin	-1.86427	0.0145637	9.5	24.8	10.7	54.2	40.3	55.7
1377418_at	Btnl1	butyrophilin-like 1	-1.86749	0.0178082	16.5	66.4	11.7	124.3	73.9	67.8
1397971_at	LOC100359823	rCG44733-like	-1.87081	0.0236684	7.2	2.9	1.4	10	6.3	22.7
1394729_at			-1.87763	0.0256828	5.5	5.8	4	39	19.1	8.5
1397339_at			-1.88081	0.0220304	57.2	16.8	7.3	111.4	66.5	47.3
1389404_at	Foxs1	forkhead box S1	-1.88446	0.0258911	30.6	30.1	7.6	96.9	78.7	46.2
1391372_at			-1.8851	0.0205428	12.6	67.2	10	116.8	63.1	57.9
1384553_at	Naa25	N(alpha)-acetyltransferase 25, NatB auxiliary subunit	-1.88945	0.0119278	9.8	28.8	9.3	69.9	56.5	33.8
1387848_at	Hmgcr	3-hydroxy-3-methylglutaryl-CoA reductase	-1.89538	0.00276547	50.3	19.6	23	162.6	78.3	91.7
1389920_at	Zfp787	zinc finger protein 787	-1.89978	0.00349955	13.7	9.2	9.8	54.4	69.4	17
1381233_at			-1.90823	0.0497383	3.7	6.5	4.8	7.1	49.7	17.3
1370470_at	Np4	defensin NP-4 precursor	-1.90908	0.0100702	6.9	11.4	9.3	40.3	56.9	16.9
1389937_at			-1.91427	0.0339473	7.3	5.6	4.1	24.9	13.4	26.9
1398161_at			-1.91437	0.010755	54.2	7.6	21.7	80.2	104	57.4
1385036_at	Sncaip	synuclein, alpha interacting protein	-1.91863	0.0379536	36.4	6.3	7.4	64.6	58.9	24.1
1381183_at			-1.91886	0.0214602	29.3	4.8	9.2	97.7	28.3	25.3
1377570_at	Akr1d1	aldo-keto reductase family 1, member D1 (delta 4-3-ketosteroid-5-beta-reductase)	-1.93632	0.0483211	10.1	12.6	26.1	135.8	62.9	21.8
1389994_at			-1.94264	0.00431741	21.1	7.6	9.8	73.8	28.8	42
1381621_at			-1.94391	0.0075866	4.6	17.8	23.5	52.2	65.2	32.2
1383412_at			-1.9448	0.00427793	12.9	22.3	7.7	38.7	56.7	57.6
1375333_at			-1.94642	0.0452919	3.3	9.9	2.4	32.6	4.5	30.6
1385216_at			-1.94735	0.0480649	19	2.2	16.4	86	29.5	15.5
1391120_at			-1.95069	0.0167151	4.6	26	10.1	48.5	41.7	34.5
1390062_at			-1.95154	0.00718614	10.4	25.5	6.9	85.7	37.9	32.6
1388092_at	Olr1493	olfactory receptor gene Olr1493	-1.95557	0.0256624	8.2	33.2	5.1	25.2	67.4	47.7
1370221_at	Wisp1	WNT1 inducible signaling pathway protein 1	-1.95843	0.0135112	16	63.5	10.9	124.8	107.4	48.5
1377967_at	Cdt1	chromatin licensing and DNA replication factor 1	-1.9699	0.00134185	9.9	7.9	6.5	18.9	49	33
1375405_at			-1.97012	0.00017506	4.7	3	4.5	14.8	19.1	13.5
1368438_at	Pde10a	phosphodiesterase 10A	-1.97022	0.00680124	29.1	19.7	6.5	76.9	87.8	33.2
1393922_at	Efcab7	EF-hand calcium binding domain 7	-1.97362	0.00175192	3	2.3	1.9	13.1	4.7	12.9
1374606_at			-1.97582	0.0101917	18.1	16.8	10.6	108.8	74.2	24.3
1377718_at	Fancb	Fanconi anemia, complementation group B	-1.98108	0.00185814	6.8	6.3	17.1	40.4	44.1	25.3
1378596_at			-1.99499	0.00539382	7.6	6.1	4.5	15.6	14	60.5
1396400_at			-1.99649	0.0122027	1.2	2.9	3.7	3.9	13.8	15.2
1386781_at			-1.99729	0.0257972	4.2	32.1	5.1	36	42.5	28.6
1398568_at			-1.99936	0.00348857	19.1	6.5	4	28.7	38.4	28.8
1377306_at			-2.00166	0.00588599	12.2	6.1	7	44.6	53.2	14.1
1376018_at			-2.00355	0.0377638	2.4	26.3	13.8	67.4	30.3	27.5
1385542_at			-2.01039	0.0017365	3.9	4.6	6.8	27.6	29.8	9.7
1393691_at			-2.02293	0.0179487	34.3	13.1	3.7	74.9	49.5	30.1
1392355_at			-2.02565	0.010707	18.6	10.9	8.6	88.9	31.3	42.3
1379204_at	LOC691708	similar to ubiquitin-conjugating enzyme E2R 2	-2.03486	0.00637169	22.1	5.8	17	60.2	40.5	61.5
1387944_at	Haus1	HAUS augmin-like complex, subunit 1	-2.03844	0.00307977	11.7	11	15.2	56.5	57.7	41.6
1392279_at	Dnai1	dynein, axonemal, intermediate chain 1	-2.04374	0.0208788	96.8	21.1	11.6	154.7	127.8	84
1368624_at	Asip	agouti signaling protein	-2.04428	0.0494244	25.8	9.3	3.9	54.3	29	41.7
1384373_at	Rfx7	regulatory factor X, 7	-2.05601	0.0114459	16.4	3.9	12.6	46.9	39.1	31.6
1388176_at	Cml5	camello-like 5	-2.06481	0.0244907	3.5	31.8	36.3	103.4	59	48.5
1397559_at	Ppp1r3a	protein phosphatase 1, regulatory subunit 3A	-2.07918	0.0101918	6	3.1	4.4	40.6	7.8	19.5
1377525_at			-2.07991	0.00863609	6.4	7.6	3.2	46.7	8.9	28.3
1387748_at	Lep	leptin	-2.10195	0.0305968	45.2	12	12	136.9	96.2	39.1
1373796_at			-2.10423	0.019893	8.8	2.7	3.9	40.4	34.4	5.3
1388022_a_at	Dnm1l	dynamin 1-like	-2.10679	0.0246623	11.7	32.1	2.7	91.4	34.1	26
1369181_at	Cybb	cytochrome b-245, beta polypeptide	-2.11273	0.00297565	16.1	14.4	14.2	82.9	59.5	54
1378770_at			-2.11491	0.040633	4.6	13.6	18.7	58.8	101.7	15.9
1381589_at	Inpp5k	inositol polyphosphate-5-phosphatase K	-2.12524	0.00919274	6	10.6	4.4	26.3	79.6	11.1
1379507_at	Slc39a14	solute carrier family 39 (zinc transporter), member 14	-2.12937	0.00593415	10.4	4.4	4.8	36.1	19.6	26
1386418_at			-2.13194	0.00175194	10	12.5	17.1	85.1	50	42.3
1377409_at	Mocs3	molybdenum cofactor synthesis 3	-2.1329	0.00577898	3	6.7	3.8	35.1	10.8	17
1394080_at			-2.14987	0.00212182	5.9	7.1	4.1	43.3	21.4	16.2
1394908_at			-2.1516	0.0154649	7.3	11.8	7.4	50.4	50.2	22.1
1379024_at			-2.17032	0.0194353	18.3	39.7	4.3	132	60.8	35.5
1379109_at			-2.18398	0.0192376	7.7	2.8	13.8	33.4	15.8	52.9
1373809_at	LOC606294	hypothetical protein LOC606294	-2.18566	0.0226848	8.4	124.1	17.8	145.5	128.7	93.3
1376396_a_at	LOC100362120	rCG47836-like	-2.19875	0.00312262	6.9	7.4	24.5	90.1	33.5	40.1
1381782_at	Ube2z	ubiquitin-conjugating enzyme E2Z	-2.21955	0.0115674	8.2	26.1	2.5	38.8	38.7	36
1386699_at	Dnali1	dynein, axonemal, light intermediate chain 1	-2.22659	0.00894091	11.6	9.2	5.6	97.7	20.1	31.2
1369569_at	Olr226	olfactory receptor 226	-2.22754	0.0155479	3	4.6	7.5	18.1	26.7	22
1369730_a_at	Gfra4	GDNF family receptor alpha 4	-2.2318	0.0116191	11.8	62.5	7.1	132.3	82.2	49.9
1385722_at	Sim2	single-minded homolog 2 (Drosophila)	-2.23908	0.00505108	1.6	3.1	10.4	12.9	21.8	19.3
1392217_at			-2.24732	0.00530806	8.5	6.5	6.8	53.5	63.7	11.8
1392613_at			-2.26659	0.00156464	13.4	42.6	21.9	160.6	107.6	80.6
1391361_at			-2.27196	0.0486586	6.2	1.1	9.8	34.9	18.6	11.6
1393733_at	Lppr5	lipid phosphate phosphatase-related protein type 5	-2.27279	0.0271321	5.6	7.1	4.1	61	11.6	26
1392304_at			-2.27756	0.00550626	14.7	11.5	4.3	60.9	45.2	30.1
1392631_at	Sp1	Sp1 transcription factor	-2.28107	0.0117241	4	30.7	5.8	68.4	49	24.4
1370629_at	Art2	ADP-ribosyltransferase 2	-2.28382	0.00524956	4.2	20.6	5.3	80.8	25.5	25.7
1382742_at	LOC100158225	hypothetical protein LOC100158225	-2.28728	0.0436045	37.9	11.3	3.3	84.5	51.6	37.7
1396527_at			-2.29185	0.00856966	4.6	2.8	3.7	22.9	29.8	8.2
1378097_at			-2.2951	0.00395733	8.7	7.5	8.2	35.7	41.3	42.9
1390652_at			-2.31559	0.00257748	4.9	14.2	26	96	42.5	54.7
1397356_at	Arhgap1	Rho GTPase activating protein 1	-2.31854	0.00286147	5.6	6.9	2.3	20.3	38	14.3
1390677_at	Fibcd1	fibrinogen C domain containing 1	-2.33962	0.0183378	3.8	22.2	7.2	83.5	46.7	20.2
1378804_at			-2.33991	0.00919503	10.6	5.1	3.4	82.6	12.5	23.1
1377507_at			-2.36581	0.00127887	16.1	19.1	19.6	126.3	71.5	91.4
1378920_at			-2.36815	1.78705e-05	15.5	12.1	15.1	83	77.1	60.9
1372300_at			-2.38625	0.00104865	9.1	7	3.8	37.7	18.8	48.8
1368479_at	Drd1a	dopamine receptor D1A	-2.38759	0.000102916	9.4	10.4	9.4	57.3	56.6	40.6
1385320_at	Magix	MAGI family member, X-linked	-2.39386	0.00737492	8.2	27.4	7.8	90.2	40.7	69.3
1381876_at	Fras1	Fraser syndrome 1 homolog (human)	-2.39696	0.00989267	1.4	3.8	4.7	26.5	6.1	22.6
1381275_at			-2.41878	0.0038841	3	9.7	8.1	21.8	54.2	30.5
1396398_at	Lpin2	lipin 2	-2.45802	0.0130571	34.9	12.9	10.5	130.5	64.2	93.6
1383183_at			-2.47249	0.00571357	6.4	28.9	2.6	49.6	39	42.5
1369603_at	Kcnip1	Kv channel-interacting protein 1	-2.48534	4.55091e-05	3.4	3.3	4.1	28.5	14.1	20.1
1391996_a_at	Cpg1	candidate plasticity gene 1	-2.48673	0.0128972	16.2	4	4.6	56.8	45.3	20.4
1376271_at	LOC100363863	rCG44733-like	-2.49852	0.00256358	3.6	4.3	4.5	37.7	19.5	17.1
1375539_at	LOC100365364	T-box, brain, 1-like	-2.50005	0.00089314	5.2	3.3	4.2	34.3	31.7	12
1395430_at	Spsb4	splA/ryanodine receptor domain and SOCS box containing 4	-2.51035	0.00707061	3.7	2.7	5.5	48	31.6	6.7
1396388_at	Kctd4	potassium channel tetramerisation domain containing 4	-2.51103	0.0239622	5.9	0.5	7.9	25	19.4	8.9
1385067_at	LOC361915	uncharacterized protein LOC361915	-2.51128	7.71097e-05	7.8	3.4	5.3	39	28.3	23.6
1388627_at	Ctsq	cathepsin Q	-2.51505	0.0155038	3.7	1.5	1.2	29.2	7.1	6
1385377_at			-2.53248	0.0239859	21.4	5.5	1.7	60.6	43.5	14.7
1380734_at			-2.54886	0.0085186	100.3	10	17.4	224.5	170.8	91.2
1376231_at	Gins1	GINS complex subunit 1 (Psf1 homolog)	-2.57229	7.47153e-06	6.2	7.1	5.2	42	29.4	39
1391327_at	LOC301193	similar to Discs large homolog 5 (Placenta and prostate DLG) (Discs large protein P-dlg)	-2.59335	0.0283751	2.8	6	2.7	21.6	94.2	4.9
1387455_a_at	Vldlr	very low density lipoprotein receptor	-2.62543	0.000466512	3.4	5.5	3.6	27.7	33.2	17.2
1375208_at	Tmem86a	transmembrane protein 86A	-2.64548	0.000173165	26.5	19.8	16.1	159.8	110.4	117.3
1392458_at	Dopey2	dopey family member 2	-2.67868	0.0477536	17.7	1.6	0.8	37	16.4	9.8
1375549_at			-2.68781	0.000283934	35.1	44.2	12.9	263.4	153.4	132.5
1369381_a_at	Slc15a1	solute carrier family 15 (oligopeptide transporter), member 1	-2.72186	0.000406748	22.5	29.7	15.8	240.3	109.8	114.9
1382772_at			-2.74217	0.00742005	1.5	0.5	0.3	9.6	5.4	1.3
1369699_at	Glp1r	glucagon-like peptide 1 receptor	-2.76453	0.00269486	12.2	2.7	14.4	118.4	43.8	28.7
1385099_at	Scel	sciellin	-2.81506	0.0015817	3.9	0.9	0.8	20.2	5.7	8.5
1386623_at	Exosc6	exosome component 6	-2.92381	0.000944566	5.2	5.7	3.5	43.6	80.6	12.9
1389267_at			-3.13249	0.000537032	2.9	2.3	2.6	10.6	49.7	22.2
1385451_at	St8sia4	ST8 alpha-N-acetyl-neuraminide alpha-2,8-sialyltransferase 4	-3.29828	0.00121018	7.1	12.3	3.4	90.6	104	30
1378699_at	Pkhd1l1	polycystic kidney and hepatic disease 1-like 1	-3.37502	0.00529274	30.2	28.6	2.5	237.1	211	48.2
1388927_at	Ift27	intraflagellar transport 27 homolog (Chlamydomonas)	-3.48874	7.62059e-05	4.8	8.2	23.7	136.1	117.1	82.8
