# Supplementary material for: Environmental exposure to BDE47 is associated with increased diabetes prevalence: Evidence from community-based case-control studies and an animal experiment
Source: Sci Rep. 2016 Jun 13;6:27854. doi: 10.1038/srep27854 (PMC4904204; doi:10.1038/srep27854)
Supplement: Supplementary Table S2 [file srep27854-s3.xls]

## Sheet: AllGO_Analysis
GOID	GOTerm	DifGene	AllDifGene	GeneInGOID	AllGene	P-Value	FDR	Enrichment	(-log2P)
GO:0051956	negative regulation of amino acid transport	4	479	6	10037	7.1e-05	0.01725	13.9694	13.7818
GO:0050901	leukocyte tethering or rolling	4	479	7	10037	0.00016	0.01725	11.9738	12.6096
GO:0007631	feeding behavior	13	479	86	10037	0.0002	0.01725	3.16748	12.2877
GO:0018193	peptidyl-amino acid modification	37	479	421	10037	0.00023	0.01725	1.84157	12.0861
GO:0035106	operant conditioning	3	479	4	10037	0.00042	0.0245	15.7156	11.2173
GO:0051281	positive regulation of release of sequestered calcium ion into cytosol	5	479	15	10037	0.00049	0.0245	6.98469	10.9949
GO:0006694	steroid biosynthetic process	14	479	109	10037	0.00065	0.0278571	2.69135	10.5873
GO:0048643	positive regulation of skeletal muscle tissue development	4	479	10	10037	0.00085	0.031875	8.38163	10.2002
GO:0032677	regulation of interleukin-8 production	6	479	27	10037	0.00144	0.0423529	4.65646	9.43972
GO:0008306	associative learning	9	479	58	10037	0.00157	0.0423529	3.25149	9.31502
GO:0006707	cholesterol catabolic process	3	479	6	10037	0.00194	0.0423529	10.477	9.00973
GO:0015966	diadenosine tetraphosphate biosynthetic process	2	479	2	10037	0.00227	0.0423529	20.9541	8.78309
GO:0072249	metanephric glomerular visceral epithelial cell development	2	479	2	10037	0.00227	0.0423529	20.9541	8.78309
GO:0010804	negative regulation of tumor necrosis factor-mediated signaling pathway	2	479	2	10037	0.00227	0.0423529	20.9541	8.78309
GO:0033602	negative regulation of dopamine secretion	2	479	2	10037	0.00227	0.0423529	20.9541	8.78309
GO:0035672	oligopeptide transmembrane transport	2	479	2	10037	0.00227	0.0423529	20.9541	8.78309
GO:0015758	glucose transport	14	479	71	10037	0.0024	0.0423529	4.13179	8.70275
GO:0050804	regulation of synaptic transmission	20	479	213	10037	0.00293	0.0445909	1.96752	8.41488
GO:0010828	positive regulation of glucose transport	6	479	31	10037	0.00304	0.0445909	4.05563	8.36171
GO:0050900	leukocyte migration	17	479	123	10037	0.00326	0.0445909	2.89609	8.26091
GO:0032275	luteinizing hormone secretion	3	479	7	10037	0.00327	0.0445909	8.98032	8.25649
GO:0007158	neuron cell-cell adhesion	3	479	7	10037	0.00327	0.0445909	8.98032	8.25649
GO:0055010	ventricular cardiac muscle tissue morphogenesis	6	479	32	10037	0.0036	0.0461875	3.92889	8.11779
GO:0050808	synapse organization	11	479	94	10037	0.00501	0.0461875	2.45207	7.64097
GO:0007094	mitotic cell cycle spindle assembly checkpoint	3	479	8	10037	0.00505	0.0461875	7.85778	7.6295
GO:0031328	positive regulation of cellular biosynthetic process	62	479	941	10037	0.00519	0.0461875	1.38061	7.59005
GO:0051173	positive regulation of nitrogen compound metabolic process	60	479	907	10037	0.00547	0.0461875	1.38616	7.51424
GO:0043066	negative regulation of apoptosis	38	479	520	10037	0.00561	0.0461875	1.53126	7.47778
GO:0050905	neuromuscular process	9	479	70	10037	0.0058	0.0461875	2.69409	7.42973
GO:0021544	subpallium development	4	479	16	10037	0.00589	0.0461875	5.23852	7.40752
GO:0007186	G-protein coupled receptor protein signaling pathway	32	479	422	10037	0.00629	0.0461875	1.58893	7.31272
GO:0045787	positive regulation of cell cycle	11	479	97	10037	0.00635	0.0461875	2.37623	7.29903
GO:0043255	regulation of carbohydrate biosynthetic process	7	479	47	10037	0.00647	0.0461875	3.12082	7.27202
GO:0061035	regulation of cartilage development	6	479	36	10037	0.00658	0.0461875	3.49235	7.2477
GO:0015684	ferrous iron transport	2	479	3	10037	0.0066	0.0461875	13.9694	7.24332
GO:0032049	cardiolipin biosynthetic process	2	479	3	10037	0.0066	0.0461875	13.9694	7.24332
GO:0021530	spinal cord oligodendrocyte cell fate specification	2	479	3	10037	0.0066	0.0461875	13.9694	7.24332
GO:0048677	axon extension involved in regeneration	2	479	3	10037	0.0066	0.0461875	13.9694	7.24332
GO:0000085	G2 phase of mitotic cell cycle	2	479	3	10037	0.0066	0.0461875	13.9694	7.24332
GO:0071864	positive regulation of cell proliferation in bone marrow	2	479	3	10037	0.0066	0.0461875	13.9694	7.24332
GO:0008050	female courtship behavior	2	479	3	10037	0.0066	0.0461875	13.9694	7.24332
GO:2000279	negative regulation of DNA biosynthetic process	2	479	3	10037	0.0066	0.0461875	13.9694	7.24332
GO:0006939	smooth muscle contraction	9	479	72	10037	0.00698	0.0461875	2.61926	7.16256
GO:0009416	response to light stimulus	15	479	155	10037	0.00712	0.0461875	2.02781	7.13391
GO:0050803	regulation of synapse structure and activity	7	479	48	10037	0.00727	0.0461875	3.0558	7.10383
GO:0031622	positive regulation of fever generation	3	479	9	10037	0.00731	0.0461875	6.98469	7.09591
GO:0045785	positive regulation of cell adhesion	11	479	99	10037	0.00739	0.0461875	2.32823	7.08021
GO:0007369	gastrulation	11	479	99	10037	0.00739	0.0461875	2.32823	7.08021
GO:0046324	regulation of glucose import	6	479	37	10037	0.00755	0.0462245	3.39796	7.04931
GO:0030072	peptide hormone secretion	13	479	128	10037	0.008	0.0472606	2.12815	6.96578
GO:0070997	neuron death	17	479	188	10037	0.00845	0.0472606	1.89478	6.88683
GO:0008217	regulation of blood pressure	13	479	129	10037	0.00852	0.0472606	2.11165	6.87493
GO:0032526	response to retinoic acid	10	479	89	10037	0.00965	0.0472606	2.35439	6.69526
GO:0019933	cAMP-mediated signaling	11	479	103	10037	0.00987	0.0472606	2.23781	6.66273
GO:0010604	positive regulation of macromolecule metabolic process	75	479	1212	10037	0.01002	0.0472606	1.29666	6.64097
GO:0001833	inner cell mass cell proliferation	3	479	10	10037	0.01008	0.0472606	6.28622	6.63236
GO:0016339	calcium-dependent cell-cell adhesion	3	479	10	10037	0.01008	0.0472606	6.28622	6.63236
GO:0006952	defense response	40	479	536	10037	0.01062	0.0472606	1.56374	6.55707
GO:0045777	positive regulation of blood pressure	6	479	40	10037	0.01105	0.0472606	3.14311	6.49981
GO:0050885	neuromuscular process controlling balance	6	479	40	10037	0.01105	0.0472606	3.14311	6.49981
GO:0007632	visual behavior	6	479	40	10037	0.01105	0.0472606	3.14311	6.49981
GO:0018107	peptidyl-threonine phosphorylation	6	479	40	10037	0.01105	0.0472606	3.14311	6.49981
GO:0035690	cellular response to drug	5	479	29	10037	0.01113	0.0472606	3.61277	6.4894
GO:0006357	regulation of transcription from RNA polymerase II promoter	54	479	831	10037	0.01164	0.0472606	1.36164	6.42477
GO:0045935	positive regulation of nucleobase-containing compound metabolic process	57	479	888	10037	0.01222	0.0472606	1.34502	6.35461
GO:0046883	regulation of hormone secretion	13	479	135	10037	0.01225	0.0472606	2.0178	6.35107
GO:0002687	positive regulation of leukocyte migration	7	479	53	10037	0.01241	0.0472606	2.76752	6.33235
GO:0007188	G-protein signaling, coupled to cAMP nucleotide second messenger	9	479	79	10037	0.01261	0.0472606	2.38717	6.30929
GO:0010675	regulation of cellular carbohydrate metabolic process	9	479	79	10037	0.01261	0.0472606	2.38717	6.30929
GO:0071374	cellular response to parathyroid hormone stimulus	2	479	4	10037	0.01279	0.0472606	10.477	6.28884
GO:0030174	regulation of DNA-dependent DNA replication initiation	2	479	4	10037	0.01279	0.0472606	10.477	6.28884
GO:0072520	seminiferous tubule development	2	479	4	10037	0.01279	0.0472606	10.477	6.28884
GO:0097105	presynaptic membrane assembly	2	479	4	10037	0.01279	0.0472606	10.477	6.28884
GO:0034227	tRNA thio-modification	2	479	4	10037	0.01279	0.0472606	10.477	6.28884
GO:0071625	vocalization behavior	2	479	4	10037	0.01279	0.0472606	10.477	6.28884
GO:2000465	regulation of glycogen (starch) synthase activity	2	479	4	10037	0.01279	0.0472606	10.477	6.28884
GO:0050731	positive regulation of peptidyl-tyrosine phosphorylation	10	479	93	10037	0.01296	0.0472606	2.25313	6.26979
GO:0050867	positive regulation of cell activation	14	479	151	10037	0.01306	0.0472606	1.94276	6.2587
GO:0045912	negative regulation of carbohydrate metabolic process	4	479	20	10037	0.01349	0.0472606	4.19081	6.21197
GO:0010677	negative regulation of cellular carbohydrate metabolic process	4	479	20	10037	0.01349	0.0472606	4.19081	6.21197
GO:0051962	positive regulation of nervous system development	4	479	20	10037	0.01349	0.0472606	4.19081	6.21197
GO:0051965	positive regulation of synapse assembly	4	479	20	10037	0.01349	0.0472606	4.19081	6.21197
GO:0050795	regulation of behavior	11	479	108	10037	0.01382	0.0472606	2.13421	6.1771
GO:0018209	peptidyl-serine modification	11	479	108	10037	0.01382	0.0472606	2.13421	6.1771
GO:0051402	neuron apoptosis	16	479	183	10037	0.01409	0.0472606	1.83205	6.14918
GO:0030595	leukocyte chemotaxis	9	479	81	10037	0.01471	0.0472606	2.32823	6.08706
GO:0018210	peptidyl-threonine modification	6	479	43	10037	0.01557	0.0472606	2.92382	6.00509
GO:0048878	chemical homeostasis	49	479	684	10037	0.01569	0.0472606	1.5011	5.99401
GO:0033209	tumor necrosis factor-mediated signaling pathway	6	479	23	10037	0.01584	0.0472606	5.46628	5.98028
GO:0006366	transcription from RNA polymerase II promoter	56	479	882	10037	0.01587	0.0472606	1.33042	5.97755
GO:0044089	positive regulation of cellular component biogenesis	4	479	21	10037	0.01605	0.0472606	3.99125	5.96128
GO:0018105	peptidyl-serine phosphorylation	10	479	97	10037	0.01706	0.0472606	2.16021	5.87324
GO:0055082	cellular chemical homeostasis	40	479	526	10037	0.01715	0.0472606	1.59347	5.86565
GO:0014002	astrocyte development	3	479	12	10037	0.01721	0.0472606	5.23852	5.86061
GO:0006650	glycerophospholipid metabolic process	14	479	130	10037	0.01756	0.0472606	2.25659	5.83156
GO:0030073	insulin secretion	11	479	113	10037	0.01885	0.0472606	2.03978	5.72929
GO:0021543	pallium development	10	479	99	10037	0.01944	0.0472606	2.11657	5.68483
GO:0001503	ossification	19	479	239	10037	0.02014	0.0472606	1.6658	5.63379
GO:0001714	endodermal cell fate specification	2	479	5	10037	0.02065	0.0472606	8.38163	5.59771
GO:0097090	presynaptic membrane organization	2	479	5	10037	0.02065	0.0472606	8.38163	5.59771
GO:0090129	positive regulation of synapse maturation	2	479	5	10037	0.02065	0.0472606	8.38163	5.59771
GO:0048681	negative regulation of axon regeneration	2	479	5	10037	0.02065	0.0472606	8.38163	5.59771
GO:0010871	negative regulation of receptor biosynthetic process	2	479	5	10037	0.02065	0.0472606	8.38163	5.59771
GO:0002097	tRNA wobble base modification	2	479	5	10037	0.02065	0.0472606	8.38163	5.59771
GO:0002098	tRNA wobble uridine modification	2	479	5	10037	0.02065	0.0472606	8.38163	5.59771
GO:0032780	negative regulation of ATPase activity	2	479	5	10037	0.02065	0.0472606	8.38163	5.59771
GO:0060261	positive regulation of transcription initiation from RNA polymerase II promoter	2	479	5	10037	0.02065	0.0472606	8.38163	5.59771
GO:2000144	positive regulation of transcription initiation, DNA-dependent	2	479	5	10037	0.02065	0.0472606	8.38163	5.59771
GO:0033684	regulation of luteinizing hormone secretion	2	479	5	10037	0.02065	0.0472606	8.38163	5.59771
GO:0002118	aggressive behavior	2	479	5	10037	0.02065	0.0472606	8.38163	5.59771
GO:0010565	regulation of cellular ketone metabolic process	8	479	72	10037	0.02086	0.0472606	2.32823	5.58312
GO:0007618	mating	7	479	37	10037	0.02116	0.0472606	3.96428	5.56252
GO:0051704	multi-organism process	43	479	627	10037	0.02116	0.0472606	1.43704	5.56252
GO:0031349	positive regulation of defense response	13	479	110	10037	0.02133	0.0472606	2.47639	5.55097
GO:0006950	response to stress	107	479	1804	10037	0.02144	0.0472606	1.24284	5.54355
GO:0050805	negative regulation of synaptic transmission	5	479	34	10037	0.02148	0.0472606	3.08148	5.54086
GO:0006984	ER-nucleus signaling pathway	5	479	34	10037	0.02148	0.0472606	3.08148	5.54086
GO:0050806	positive regulation of synaptic transmission	7	479	59	10037	0.02154	0.0472606	2.48608	5.53684
GO:0042149	cellular response to glucose starvation	3	479	13	10037	0.0216	0.0472606	4.83555	5.53282
GO:0001832	blastocyst growth	3	479	13	10037	0.0216	0.0472606	4.83555	5.53282
GO:0045780	positive regulation of bone resorption	3	479	13	10037	0.0216	0.0472606	4.83555	5.53282
GO:0046852	positive regulation of bone remodeling	3	479	13	10037	0.0216	0.0472606	4.83555	5.53282
GO:0031145	anaphase-promoting complex-dependent proteasomal ubiquitin-dependent protein catabolic process	3	479	13	10037	0.0216	0.0472606	4.83555	5.53282
GO:0032770	positive regulation of monooxygenase activity	3	479	13	10037	0.0216	0.0472606	4.83555	5.53282
GO:0045922	negative regulation of fatty acid metabolic process	3	479	13	10037	0.0216	0.0472606	4.83555	5.53282
GO:0060713	labyrinthine layer morphogenesis	3	479	13	10037	0.0216	0.0472606	4.83555	5.53282
GO:0009395	phospholipid catabolic process	4	479	23	10037	0.02204	0.0472606	3.64419	5.50373
GO:0008206	bile acid metabolic process	4	479	23	10037	0.02204	0.0472606	3.64419	5.50373
GO:0060291	long-term synaptic potentiation	4	479	23	10037	0.02204	0.0472606	3.64419	5.50373
GO:0002684	positive regulation of immune system process	24	479	325	10037	0.02222	0.0472606	1.54738	5.492
GO:0042742	defense response to bacterium	8	479	73	10037	0.02249	0.0472606	2.29634	5.47457
GO:0007187	G-protein signaling, coupled to cyclic nucleotide second messenger	9	479	88	10037	0.02409	0.0472606	2.14303	5.37542
GO:0042593	glucose homeostasis	10	479	103	10037	0.0249	0.0472606	2.03438	5.32771
GO:0060326	cell chemotaxis	10	479	103	10037	0.0249	0.0472606	2.03438	5.32771
GO:0033500	carbohydrate homeostasis	10	479	103	10037	0.0249	0.0472606	2.03438	5.32771
GO:0006468	protein phosphorylation	53	479	849	10037	0.025	0.0472606	1.30809	5.32193
GO:0050730	regulation of peptidyl-tyrosine phosphorylation	11	479	118	10037	0.02514	0.0472606	1.95335	5.31387
GO:0051705	behavioral interaction between organisms	8	479	51	10037	0.02527	0.0472606	3.28691	5.30643
GO:0031570	DNA integrity checkpoint	7	479	61	10037	0.02542	0.0472606	2.40457	5.29789
GO:0021879	forebrain neuron differentiation	4	479	24	10037	0.02547	0.0472606	3.49235	5.29506
GO:0032330	regulation of chondrocyte differentiation	4	479	24	10037	0.02547	0.0472606	3.49235	5.29506
GO:0032846	positive regulation of homeostatic process	13	479	60	10037	0.0255	0.0472606	4.54005	5.29336
GO:0050810	regulation of steroid biosynthetic process	6	479	48	10037	0.02569	0.0472606	2.61926	5.28265
GO:0046677	response to antibiotic	6	479	48	10037	0.02569	0.0472606	2.61926	5.28265
GO:0009607	response to biotic stimulus	30	479	434	10037	0.02607	0.0472606	1.44844	5.26147
GO:2000112	regulation of cellular macromolecule biosynthetic process	104	479	1800	10037	0.02644	0.0472606	1.21068	5.24113
GO:0021756	striatum development	3	479	14	10037	0.02653	0.0472606	4.49016	5.23623
GO:0045737	positive regulation of cyclin-dependent protein kinase activity	3	479	14	10037	0.02653	0.0472606	4.49016	5.23623
GO:0050995	negative regulation of lipid catabolic process	3	479	14	10037	0.02653	0.0472606	4.49016	5.23623
GO:0032757	positive regulation of interleukin-8 production	3	479	14	10037	0.02653	0.0472606	4.49016	5.23623
GO:0033002	muscle cell proliferation	11	479	119	10037	0.02656	0.0472606	1.93693	5.2346
GO:0046058	cAMP metabolic process	11	479	119	10037	0.02656	0.0472606	1.93693	5.2346
GO:0048659	smooth muscle cell proliferation	9	479	90	10037	0.02742	0.0472606	2.09541	5.18863
GO:0032102	negative regulation of response to external stimulus	9	479	90	10037	0.02742	0.0472606	2.09541	5.18863
GO:0051971	positive regulation of transmission of nerve impulse	7	479	62	10037	0.02752	0.0472606	2.36578	5.18338
GO:0042327	positive regulation of phosphorylation	19	479	248	10037	0.02824	0.0472606	1.60535	5.14612
GO:0040017	positive regulation of locomotion	16	479	199	10037	0.02855	0.0472606	1.68475	5.13037
GO:0009617	response to bacterium	23	479	316	10037	0.02876	0.0472606	1.52514	5.11979
GO:0045429	positive regulation of nitric oxide biosynthetic process	4	479	25	10037	0.02922	0.0472606	3.35265	5.0969
GO:0030858	positive regulation of epithelial cell differentiation	4	479	25	10037	0.02922	0.0472606	3.35265	5.0969
GO:0010518	positive regulation of phospholipase activity	7	479	63	10037	0.02974	0.0472606	2.32823	5.07145
GO:0006873	cellular ion homeostasis	36	479	476	10037	0.02996	0.0472606	1.58476	5.06082
GO:0008542	visual learning	5	479	37	10037	0.02997	0.0472606	2.83163	5.06034
GO:0042136	neurotransmitter biosynthetic process	2	479	6	10037	0.03	0.0472606	6.98469	5.05889
GO:0002739	regulation of cytokine secretion involved in immune response	2	479	6	10037	0.03	0.0472606	6.98469	5.05889
GO:0007217	tachykinin receptor signaling pathway	2	479	6	10037	0.03	0.0472606	6.98469	5.05889
GO:0002523	leukocyte migration involved in inflammatory response	2	479	6	10037	0.03	0.0472606	6.98469	5.05889
GO:0090128	regulation of synapse maturation	2	479	6	10037	0.03	0.0472606	6.98469	5.05889
GO:0001661	conditioned taste aversion	2	479	6	10037	0.03	0.0472606	6.98469	5.05889
GO:0051488	activation of anaphase-promoting complex activity	2	479	6	10037	0.03	0.0472606	6.98469	5.05889
GO:0051439	regulation of ubiquitin-protein ligase activity involved in mitotic cell cycle	2	479	6	10037	0.03	0.0472606	6.98469	5.05889
GO:0070586	cell-cell adhesion involved in gastrulation	2	479	6	10037	0.03	0.0472606	6.98469	5.05889
GO:0070587	regulation of cell-cell adhesion involved in gastrulation	2	479	6	10037	0.03	0.0472606	6.98469	5.05889
GO:0070571	negative regulation of neuron projection regeneration	2	479	6	10037	0.03	0.0472606	6.98469	5.05889
GO:0071107	response to parathyroid hormone stimulus	2	479	6	10037	0.03	0.0472606	6.98469	5.05889
GO:0006654	phosphatidic acid biosynthetic process	2	479	6	10037	0.03	0.0472606	6.98469	5.05889
GO:0000012	single strand break repair	2	479	6	10037	0.03	0.0472606	6.98469	5.05889
GO:0034122	negative regulation of toll-like receptor signaling pathway	2	479	6	10037	0.03	0.0472606	6.98469	5.05889
GO:0034114	regulation of heterotypic cell-cell adhesion	2	479	6	10037	0.03	0.0472606	6.98469	5.05889
GO:0034143	regulation of toll-like receptor 4 signaling pathway	2	479	6	10037	0.03	0.0472606	6.98469	5.05889
GO:0072567	chemokine (C-X-C motif) ligand 2 production	2	479	6	10037	0.03	0.0472606	6.98469	5.05889
GO:0034755	iron ion transmembrane transport	2	479	6	10037	0.03	0.0472606	6.98469	5.05889
GO:0010561	negative regulation of glycoprotein biosynthetic process	2	479	6	10037	0.03	0.0472606	6.98469	5.05889
GO:0060259	regulation of feeding behavior	2	479	6	10037	0.03	0.0472606	6.98469	5.05889
GO:0010692	regulation of alkaline phosphatase activity	2	479	6	10037	0.03	0.0472606	6.98469	5.05889
GO:0014832	urinary bladder smooth muscle contraction	2	479	6	10037	0.03	0.0472606	6.98469	5.05889
GO:0032811	negative regulation of epinephrine secretion	2	479	6	10037	0.03	0.0472606	6.98469	5.05889
GO:0070092	regulation of glucagon secretion	2	479	6	10037	0.03	0.0472606	6.98469	5.05889
GO:0002374	cytokine secretion involved in immune response	2	479	6	10037	0.03	0.0472606	6.98469	5.05889
GO:0060664	epithelial cell proliferation involved in salivary gland morphogenesis	2	479	6	10037	0.03	0.0472606	6.98469	5.05889
GO:0019217	regulation of fatty acid metabolic process	6	479	50	10037	0.03074	0.0472606	2.51449	5.02374
GO:0007416	synapse assembly	6	479	50	10037	0.03074	0.0472606	2.51449	5.02374
GO:0043523	regulation of neuron apoptosis	14	479	169	10037	0.0313	0.0472606	1.73584	4.99769
GO:0046486	glycerolipid metabolic process	17	479	189	10037	0.03159	0.0472606	1.88476	4.98439
GO:0031399	regulation of protein modification process	43	479	676	10037	0.03165	0.0472606	1.33288	4.98165
GO:0000122	negative regulation of transcription from RNA polymerase II promoter	26	479	371	10037	0.03168	0.0472606	1.46848	4.98028
GO:0010799	regulation of peptidyl-threonine phosphorylation	3	479	15	10037	0.03202	0.0472606	4.19081	4.96488
GO:0071356	cellular response to tumor necrosis factor	8	479	53	10037	0.03293	0.0472606	3.16288	4.92445
GO:0060047	heart contraction	10	479	108	10037	0.03319	0.0472606	1.94019	4.91311
GO:0003015	heart process	10	479	108	10037	0.03319	0.0472606	1.94019	4.91311
GO:0051385	response to mineralocorticoid stimulus	5	479	38	10037	0.0332	0.0472606	2.75711	4.91267
GO:0051970	negative regulation of transmission of nerve impulse	5	479	38	10037	0.0332	0.0472606	2.75711	4.91267
GO:0030101	natural killer cell activation	4	479	26	10037	0.03327	0.0472606	3.2237	4.90963
GO:0050865	regulation of cell activation	18	479	236	10037	0.03339	0.0472606	1.59819	4.90444
GO:0007202	activation of phospholipase C activity	6	479	51	10037	0.03349	0.0472606	2.46518	4.90013
GO:0001824	blastocyst development	6	479	51	10037	0.03349	0.0472606	2.46518	4.90013
GO:0019219	regulation of nucleobase-containing compound metabolic process	114	479	2016	10037	0.03377	0.0472606	1.1849	4.88811
GO:0019218	regulation of steroid metabolic process	7	479	65	10037	0.03453	0.0472606	2.25659	4.85601
GO:0007156	homophilic cell adhesion	7	479	65	10037	0.03453	0.0472606	2.25659	4.85601
GO:0060191	regulation of lipase activity	9	479	94	10037	0.03502	0.0472606	2.00624	4.83568
GO:0019216	regulation of lipid metabolic process	14	479	172	10037	0.03559	0.0472606	1.70556	4.81238
GO:0045833	negative regulation of lipid metabolic process	5	479	39	10037	0.03665	0.0472606	2.68642	4.77004
GO:0045087	innate immune response	15	479	189	10037	0.03673	0.0472606	1.66302	4.7669
GO:0030003	cellular cation homeostasis	25	479	290	10037	0.03682	0.0472606	1.80639	4.76337
GO:0032101	regulation of response to external stimulus	22	479	266	10037	0.03686	0.0472606	1.73304	4.7618
GO:0021761	limbic system development	7	479	66	10037	0.0371	0.0472606	2.2224	4.75244
GO:0002685	regulation of leukocyte migration	7	479	66	10037	0.0371	0.0472606	2.2224	4.75244
GO:0031646	positive regulation of neurological system process	7	479	66	10037	0.0371	0.0472606	2.2224	4.75244
GO:0010562	positive regulation of phosphorus metabolic process	19	479	256	10037	0.03733	0.0472606	1.55518	4.74352
GO:0045937	positive regulation of phosphate metabolic process	19	479	256	10037	0.03733	0.0472606	1.55518	4.74352
GO:0046326	positive regulation of glucose import	4	479	27	10037	0.03763	0.0472606	3.10431	4.73197
GO:0043647	inositol phosphate metabolic process	4	479	27	10037	0.03763	0.0472606	3.10431	4.73197
GO:0015804	neutral amino acid transport	4	479	27	10037	0.03763	0.0472606	3.10431	4.73197
GO:0045672	positive regulation of osteoclast differentiation	3	479	16	10037	0.03805	0.0472606	3.92889	4.71596
GO:0010559	regulation of glycoprotein biosynthetic process	3	479	16	10037	0.03805	0.0472606	3.92889	4.71596
GO:0014821	phasic smooth muscle contraction	3	479	16	10037	0.03805	0.0472606	3.92889	4.71596
GO:0060706	cell differentiation involved in embryonic placenta development	3	479	16	10037	0.03805	0.0472606	3.92889	4.71596
GO:0045944	positive regulation of transcription from RNA polymerase II promoter	35	479	539	10037	0.03854	0.0472606	1.36065	4.6975
GO:0002696	positive regulation of leukocyte activation	12	479	142	10037	0.03875	0.0472606	1.77077	4.68966
GO:0071375	cellular response to peptide hormone stimulus	13	479	158	10037	0.03888	0.0472606	1.72407	4.68483
GO:0007219	Notch signaling pathway	7	479	67	10037	0.0398	0.0472606	2.18923	4.65109
GO:0046631	alpha-beta T cell activation	7	479	67	10037	0.0398	0.0472606	2.18923	4.65109
GO:0010906	regulation of glucose metabolic process	7	479	67	10037	0.0398	0.0472606	2.18923	4.65109
GO:0010033	response to organic substance	86	479	1476	10037	0.03981	0.0472606	1.2209	4.65073
GO:0070472	regulation of uterine smooth muscle contraction	2	479	7	10037	0.04069	0.0472606	5.98688	4.61918
GO:0070474	positive regulation of uterine smooth muscle contraction	2	479	7	10037	0.04069	0.0472606	5.98688	4.61918
GO:0007262	STAT protein import into nucleus	2	479	7	10037	0.04069	0.0472606	5.98688	4.61918
GO:0046475	glycerophospholipid catabolic process	2	479	7	10037	0.04069	0.0472606	5.98688	4.61918
GO:0001711	endodermal cell fate commitment	2	479	7	10037	0.04069	0.0472606	5.98688	4.61918
GO:0048245	eosinophil chemotaxis	2	479	7	10037	0.04069	0.0472606	5.98688	4.61918
GO:0014060	regulation of epinephrine secretion	2	479	7	10037	0.04069	0.0472606	5.98688	4.61918
GO:0021892	cerebral cortex GABAergic interneuron differentiation	2	479	7	10037	0.04069	0.0472606	5.98688	4.61918
GO:0070874	negative regulation of glycogen metabolic process	2	479	7	10037	0.04069	0.0472606	5.98688	4.61918
GO:0045760	positive regulation of action potential	2	479	7	10037	0.04069	0.0472606	5.98688	4.61918
GO:0008635	activation of caspase activity by cytochrome c	2	479	7	10037	0.04069	0.0472606	5.98688	4.61918
GO:0021554	optic nerve development	2	479	7	10037	0.04069	0.0472606	5.98688	4.61918
GO:0006670	sphingosine metabolic process	2	479	7	10037	0.04069	0.0472606	5.98688	4.61918
GO:0045821	positive regulation of glycolysis	2	479	7	10037	0.04069	0.0472606	5.98688	4.61918
GO:0048642	negative regulation of skeletal muscle tissue development	2	479	7	10037	0.04069	0.0472606	5.98688	4.61918
GO:0046628	positive regulation of insulin receptor signaling pathway	2	479	7	10037	0.04069	0.0472606	5.98688	4.61918
GO:0034113	heterotypic cell-cell adhesion	2	479	7	10037	0.04069	0.0472606	5.98688	4.61918
GO:0060158	activation of phospholipase C activity by dopamine receptor signaling pathway	2	479	7	10037	0.04069	0.0472606	5.98688	4.61918
GO:0051546	keratinocyte migration	2	479	7	10037	0.04069	0.0472606	5.98688	4.61918
GO:0014848	urinary tract smooth muscle contraction	2	479	7	10037	0.04069	0.0472606	5.98688	4.61918
GO:0070091	glucagon secretion	2	479	7	10037	0.04069	0.0472606	5.98688	4.61918
GO:0060536	cartilage morphogenesis	2	479	7	10037	0.04069	0.0472606	5.98688	4.61918
GO:0008343	adult feeding behavior	2	479	7	10037	0.04069	0.0472606	5.98688	4.61918
GO:0009725	response to hormone stimulus	46	479	744	10037	0.04072	0.0472606	1.29555	4.61812
GO:0018393	internal peptidyl-lysine acetylation	8	479	82	10037	0.0413	0.0472606	2.0443	4.59771
GO:0045088	regulation of innate immune response	8	479	82	10037	0.0413	0.0472606	2.0443	4.59771
GO:0032768	regulation of monooxygenase activity	4	479	28	10037	0.0423	0.0472606	2.99344	4.5632
GO:0043470	regulation of carbohydrate catabolic process	4	479	28	10037	0.0423	0.0472606	2.99344	4.5632
GO:0043471	regulation of cellular carbohydrate catabolic process	4	479	28	10037	0.0423	0.0472606	2.99344	4.5632
GO:0018108	peptidyl-tyrosine phosphorylation	13	479	160	10037	0.04234	0.0472606	1.70252	4.56183
GO:0018212	peptidyl-tyrosine modification	13	479	160	10037	0.04234	0.0472606	1.70252	4.56183
GO:0001934	positive regulation of protein phosphorylation	17	479	226	10037	0.0424	0.0472606	1.57619	4.55979
GO:0043085	positive regulation of catalytic activity	38	479	599	10037	0.04322	0.0472606	1.32931	4.53216
GO:0051254	positive regulation of RNA metabolic process	48	479	785	10037	0.0436	0.0472606	1.28127	4.51953
GO:0018394	peptidyl-lysine acetylation	8	479	83	10037	0.04389	0.0472606	2.01967	4.50996
GO:0061351	neural precursor cell proliferation	8	479	83	10037	0.04389	0.0472606	2.01967	4.50996
GO:0050807	regulation of synapse organization	5	479	41	10037	0.04418	0.0472606	2.55537	4.50046
GO:0045893	positive regulation of transcription, DNA-dependent	47	479	767	10037	0.04419	0.0472606	1.28402	4.50014
GO:0051047	positive regulation of secretion	15	479	194	10037	0.04455	0.0472606	1.62016	4.48843
GO:0006111	regulation of gluconeogenesis	3	479	17	10037	0.04461	0.0472606	3.69778	4.48649
GO:0009110	vitamin biosynthetic process	3	479	17	10037	0.04461	0.0472606	3.69778	4.48649
GO:0050892	intestinal absorption	3	479	17	10037	0.04461	0.0472606	3.69778	4.48649
GO:0060081	membrane hyperpolarization	3	479	17	10037	0.04461	0.0472606	3.69778	4.48649
GO:0071277	cellular response to calcium ion	3	479	17	10037	0.04461	0.0472606	3.69778	4.48649
GO:0071514	genetic imprinting	3	479	17	10037	0.04461	0.0472606	3.69778	4.48649
GO:0060795	cell fate commitment involved in formation of primary germ layers	3	479	17	10037	0.04461	0.0472606	3.69778	4.48649
GO:0032800	receptor biosynthetic process	3	479	17	10037	0.04461	0.0472606	3.69778	4.48649
GO:0051968	positive regulation of synaptic transmission, glutamatergic	3	479	17	10037	0.04461	0.0472606	3.69778	4.48649
GO:0060602	branch elongation of an epithelium	3	479	17	10037	0.04461	0.0472606	3.69778	4.48649
GO:0006355	regulation of transcription, DNA-dependent	92	479	1633	10037	0.04474	0.0472606	1.18051	4.48229
GO:0046887	positive regulation of hormone secretion	7	479	69	10037	0.04558	0.04772	2.12578	4.45546
GO:0010517	regulation of phospholipase activity	7	479	69	10037	0.04558	0.04772	2.12578	4.45546
GO:0001890	placenta development	9	479	99	10037	0.0464	0.04772	1.90492	4.42973
GO:0090276	regulation of peptide hormone secretion	9	479	99	10037	0.0464	0.04772	1.90492	4.42973
GO:0021872	forebrain generation of neurons	4	479	29	10037	0.04729	0.04772	2.89022	4.40232
GO:0046471	phosphatidylglycerol metabolic process	3	479	4	10037	0.04754	0.04772	15.7156	4.39471
GO:0032048	cardiolipin metabolic process	3	479	4	10037	0.04754	0.04772	15.7156	4.39471
GO:0019725	cellular homeostasis	41	479	587	10037	0.0476	0.04772	1.46357	4.39289
GO:0035602	fibroblast growth factor receptor signaling pathway involved in negative regulation of apoptosis in bone marrow	1	479	1	10037	0.04772	0.04772	20.9541	4.38926
GO:0035603	fibroblast growth factor receptor signaling pathway involved in hemopoiesis	1	479	1	10037	0.04772	0.04772	20.9541	4.38926
GO:0035604	fibroblast growth factor receptor signaling pathway involved in positive regulation of cell proliferation in bone marrow	1	479	1	10037	0.04772	0.04772	20.9541	4.38926
GO:0044205	'de novo' UMP biosynthetic process	1	479	1	10037	0.04772	0.04772	20.9541	4.38926
GO:0042109	lymphotoxin A biosynthetic process	1	479	1	10037	0.04772	0.04772	20.9541	4.38926
GO:0090313	regulation of protein targeting to membrane	1	479	1	10037	0.04772	0.04772	20.9541	4.38926
GO:0090315	negative regulation of protein targeting to membrane	1	479	1	10037	0.04772	0.04772	20.9541	4.38926
GO:0072319	vesicle uncoating	1	479	1	10037	0.04772	0.04772	20.9541	4.38926

## Sheet: Figure-P
GOTerm	(-log2P)
negative regulation of amino acid transport	13.7818
leukocyte tethering or rolling	12.6096
feeding behavior	12.2877
peptidyl-amino acid modification	12.0861
operant conditioning	11.2173
positive regulation of release of sequestered calcium ion into cytosol	10.9949
steroid biosynthetic process	10.5873
positive regulation of skeletal muscle tissue development	10.2002
regulation of interleukin-8 production	9.43972
associative learning	9.31502
cholesterol catabolic process	9.00973
diadenosine tetraphosphate biosynthetic process	8.78309
metanephric glomerular visceral epithelial cell development	8.78309
negative regulation of tumor necrosis factor-mediated signaling pathway	8.78309
negative regulation of dopamine secretion	8.78309
oligopeptide transmembrane transport	8.78309
glucose transport	8.70275
regulation of synaptic transmission	8.41488
positive regulation of glucose transport	8.36171
leukocyte migration	8.26091
luteinizing hormone secretion	8.25649
neuron cell-cell adhesion	8.25649
ventricular cardiac muscle tissue morphogenesis	8.11779
synapse organization	7.64097
mitotic cell cycle spindle assembly checkpoint	7.6295
positive regulation of cellular biosynthetic process	7.59005
positive regulation of nitrogen compound metabolic process	7.51424
negative regulation of apoptosis	7.47778
neuromuscular process	7.42973
subpallium development	7.40752
G-protein coupled receptor protein signaling pathway	7.31272
positive regulation of cell cycle	7.29903
regulation of carbohydrate biosynthetic process	7.27202
regulation of cartilage development	7.2477
ferrous iron transport	7.24332
cardiolipin biosynthetic process	7.24332
spinal cord oligodendrocyte cell fate specification	7.24332
axon extension involved in regeneration	7.24332
G2 phase of mitotic cell cycle	7.24332
positive regulation of cell proliferation in bone marrow	7.24332
female courtship behavior	7.24332
negative regulation of DNA biosynthetic process	7.24332
smooth muscle contraction	7.16256
response to light stimulus	7.13391
regulation of synapse structure and activity	7.10383
positive regulation of fever generation	7.09591
positive regulation of cell adhesion	7.08021
gastrulation	7.08021
regulation of glucose import	7.04931
peptide hormone secretion	6.96578
neuron death	6.88683
regulation of blood pressure	6.87493
response to retinoic acid	6.69526
cAMP-mediated signaling	6.66273

## Sheet: Figure-Enrichmen
GOTerm	Enrichment
diadenosine tetraphosphate biosynthetic process	20.9541
metanephric glomerular visceral epithelial cell development	20.9541
negative regulation of tumor necrosis factor-mediated signaling pathway	20.9541
negative regulation of dopamine secretion	20.9541
oligopeptide transmembrane transport	20.9541
operant conditioning	15.7156
negative regulation of amino acid transport	13.9694
ferrous iron transport	13.9694
cardiolipin biosynthetic process	13.9694
spinal cord oligodendrocyte cell fate specification	13.9694
axon extension involved in regeneration	13.9694
G2 phase of mitotic cell cycle	13.9694
positive regulation of cell proliferation in bone marrow	13.9694
female courtship behavior	13.9694
negative regulation of DNA biosynthetic process	13.9694
leukocyte tethering or rolling	11.9738
cholesterol catabolic process	10.477
luteinizing hormone secretion	8.98032
neuron cell-cell adhesion	8.98032
positive regulation of skeletal muscle tissue development	8.38163
mitotic cell cycle spindle assembly checkpoint	7.85778
positive regulation of release of sequestered calcium ion into cytosol	6.98469
positive regulation of fever generation	6.98469
subpallium development	5.23852
regulation of interleukin-8 production	4.65646
glucose transport	4.13179
positive regulation of glucose transport	4.05563
ventricular cardiac muscle tissue morphogenesis	3.92889
regulation of cartilage development	3.49235
regulation of glucose import	3.39796
associative learning	3.25149
feeding behavior	3.16748
regulation of carbohydrate biosynthetic process	3.12082
regulation of synapse structure and activity	3.0558
leukocyte migration	2.89609
neuromuscular process	2.69409
steroid biosynthetic process	2.69135
smooth muscle contraction	2.61926
synapse organization	2.45207
positive regulation of cell cycle	2.37623
response to retinoic acid	2.35439
positive regulation of cell adhesion	2.32823
gastrulation	2.32823
cAMP-mediated signaling	2.23781
peptide hormone secretion	2.12815
regulation of blood pressure	2.11165
response to light stimulus	2.02781
regulation of synaptic transmission	1.96752
neuron death	1.89478
peptidyl-amino acid modification	1.84157
G-protein coupled receptor protein signaling pathway	1.58893
negative regulation of apoptosis	1.53126
positive regulation of nitrogen compound metabolic process	1.38616
positive regulation of cellular biosynthetic process	1.38061
